# Supplementary material for: Long intergenic non-coding RNA GALMD3 in chicken Marek’s disease
Source: Sci Rep. 2017 Aug 31;7:10294. doi: 10.1038/s41598-017-10900-2 (PMC5579197; doi:10.1038/s41598-017-10900-2)
Supplement: Supplementary file 2 — Supplementary Table S3 748 DEGs [file 41598_2017_10900_MOESM2_ESM.xls]

## Sheet: FDR<=0.01
Supplementary Table S3 Detailed information of 748 differentially expressed genes (DEGs).
test_id	gene	locus	log2(linc-GALMD3 knockdown/negative control)	p_value	q_value	significant
XLOC_001371	EPYC	chr1:43798642-43821219	3.96838	5e-05	0.00128047	yes
XLOC_001763	ENSGALG00000028371	chr1:100348482-100348552	-3.70547	0.00085	0.00956834	yes
XLOC_014642	WWTR1	chr9:23264510-23304671	3.12886	5e-05	0.00128047	yes
XLOC_001546	MICAL3	chr1:62010576-62110007	1.96944	5e-05	0.00128047	yes
XLOC_009474	TMEM206	chr3:21271703-21291025	1.82402	5e-05	0.00128047	yes
XLOC_004884	C17H9ORF114	chr17:5279479-5284089	1.45687	5e-05	0.00128047	yes
XLOC_002087	MTUS2	chr1:174734825-174993334	-1.13878	5e-05	0.00128047	yes
XLOC_001600	MANSC4	chr1:72476598-72491801	1.10935	0.00015	0.00291983	yes
XLOC_004632	ENSGALG00000028367	chr16:204632-207109	-1.07931	0.0006	0.00751835	yes
XLOC_009673	MAP7	chr3:54395822-54447644	1.07128	0.0001	0.00217374	yes
XLOC_004931	C5	chr17:8319162-8342836	1.05387	0.0002	0.00358643	yes
XLOC_001159	RELT	chr1:194551972-194555607	-1.02319	0.0005	0.00675041	yes
XLOC_013235	SH3PXD2A	chr6:23349106-23406139	-0.964945	0.0002	0.00358643	yes
XLOC_011287	ENSGALG00000007546	chr4:11303684-11326754	0.963374	5e-05	0.00128047	yes
XLOC_001980	ENSGALG00000022751	chr1:143792261-143793749	-0.962712	5e-05	0.00128047	yes
XLOC_003102	GNAT1,SEMA3F	chr12:3167483-3192093	-0.952243	0.00025	0.00425936	yes
XLOC_012768	MAT1A	chr6:3915003-3932026	0.94433	0.0001	0.00217374	yes
XLOC_006274	ENSGALG00000015980	chr2:126082913-126125825	0.940997	5e-05	0.00128047	yes
XLOC_004606	BLB1	chr16:102121-103266	-0.939945	0.0004	0.00582238	yes
XLOC_002211	ENSGALG00000017324	chr1:194556990-194560451	0.926271	5e-05	0.00128047	yes
XLOC_007266	MYLK2	chr20:10395494-10403016	-0.920469	5e-05	0.00128047	yes
XLOC_014493	PLS1	chr9:9975583-10013804	0.896994	5e-05	0.00128047	yes
XLOC_005393	CPD	chr19:6248637-6271075	-0.878039	0.0004	0.00582238	yes
XLOC_000136	TSPAN12	chr1:23238308-23283097	-0.863907	5e-05	0.00128047	yes
XLOC_010862	MMRN1	chr4:34906758-34949844	0.858516	5e-05	0.00128047	yes
XLOC_008247	STT3A	chr24:373686-377118	-0.855073	5e-05	0.00128047	yes
XLOC_008551	DENND2D	chr26:1012133-1019461	-0.849968	5e-05	0.00128047	yes
XLOC_002848	TUBB3	chr11:18290820-18292152	-0.845636	5e-05	0.00128047	yes
XLOC_005302	ENSGALG00000014539	chr19:132267-140091	0.831547	5e-05	0.00128047	yes
XLOC_004960	ANGPTL2	chr17:10290286-10360101	0.824435	0.0003	0.00483006	yes
XLOC_012930	NPM3	chr6:22243990-22247407	-0.785634	5e-05	0.00128047	yes
XLOC_005915	CX3CR1	chr2:44971352-44980905	0.771334	5e-05	0.00128047	yes
XLOC_008819	GPATCH8	chr27:1526870-1550131	-0.757975	5e-05	0.00128047	yes
XLOC_000873	LIMS1	chr1:135569606-135633559	0.750766	5e-05	0.00128047	yes
XLOC_006937	PCMTD1	chr2:109171031-109214217	0.747097	5e-05	0.00128047	yes
XLOC_006234	LY96	chr2:117745309-117753197	0.745433	5e-05	0.00128047	yes
XLOC_004786	CNTRL	chr17:8344383-8375229	0.745404	5e-05	0.00128047	yes
XLOC_012513	ENSGALG00000028762	chr5:28175233-28186584	0.741393	0.0007	0.00841129	yes
XLOC_009481	UBR2	chr3:22320327-22374070	0.741009	5e-05	0.00128047	yes
XLOC_009912	CAD	chr3:104164894-104174351	-0.738152	5e-05	0.00128047	yes
XLOC_014010	HPDL	chr8:19926773-19931855	-0.736258	5e-05	0.00128047	yes
XLOC_011411	PARM1	chr4:34053976-34056448	-0.734005	0.00045	0.00627168	yes
XLOC_010616	ZDHHC9	chr4:1600776-1612240	-0.72516	5e-05	0.00128047	yes
XLOC_004299	UNG	chr15:6645126-6648572	-0.723438	5e-05	0.00128047	yes
XLOC_012406	DTX4	chr5:16213709-16220057	-0.722146	5e-05	0.00128047	yes
XLOC_014238	CCDC18	chr8:12894355-12925460	0.72206	0.0005	0.00675041	yes
XLOC_001492	TCP11L2	chr1:53843799-53857446	0.71651	5e-05	0.00128047	yes
XLOC_001409	HEBP1	chr1:48100661-48107192	-0.7143	5e-05	0.00128047	yes
XLOC_011747	CCT7	chr4:89215666-89225368	-0.709948	5e-05	0.00128047	yes
XLOC_009032	ENSGALG00000003345	chr27:4858829-4864785	-0.706774	0.0004	0.00582238	yes
XLOC_007452	IRF10	chr20:10405911-10410873	-0.70643	5e-05	0.00128047	yes
XLOC_013660	ITGA4	chr7:13767733-13852740	0.706146	5e-05	0.00128047	yes
XLOC_004673	ANAPC2	chr17:1782938-1792711	-0.705095	5e-05	0.00128047	yes
XLOC_010171	SLC29A1	chr3:29637258-29654613	-0.70303	5e-05	0.00128047	yes
XLOC_012404	RAB3IL1	chr5:16120364-16133685	-0.701474	0.0004	0.00582238	yes
XLOC_001148	RHOG	chr1:193846442-193847042	-0.700381	5e-05	0.00128047	yes
XLOC_007166	SNTA1	chr20:2580099-2587930	-0.695609	0.0001	0.00217374	yes
XLOC_002855	CIRH1A	chr11:18360465-18365214	-0.693199	5e-05	0.00128047	yes
XLOC_002460	SHF	chr10:358644-371206	-0.691699	5e-05	0.00128047	yes
XLOC_013099	NPFF1	chr6:11086622-11090853	-0.688292	0.0004	0.00582238	yes
XLOC_016562	MRPL17	chrZ:9156652-9157672	-0.686915	5e-05	0.00128047	yes
XLOC_001476	MCM5	chr1:51939573-51947830	-0.685283	5e-05	0.00128047	yes
XLOC_013210	PPRC1	chr6:22046341-22053845	-0.685272	5e-05	0.00128047	yes
XLOC_002117	ACAT1	chr1:179591155-179603234	-0.677274	0.0002	0.00358643	yes
XLOC_005630	INOS	chr19:9192392-9211569	0.673679	5e-05	0.00128047	yes
XLOC_013727	DNAJB2	chr7:21692308-21702129	-0.666661	0.00055	0.00709803	yes
XLOC_008037	CTPS1	chr23:1252539-1268219	-0.664244	5e-05	0.00128047	yes
XLOC_014488	ZBTB38	chr9:9685764-9689489	0.661636	5e-05	0.00128047	yes
XLOC_004871	FPGS	chr17:4892548-4896134	-0.661283	5e-05	0.00128047	yes
XLOC_016152	TAF1C	chrZ:8946961-8951057	-0.657929	5e-05	0.00128047	yes
XLOC_001187	ZC3HC1	chr1:850459-859444	-0.654276	5e-05	0.00128047	yes
XLOC_002834	CDT1	chr11:17932050-17935844	-0.653796	5e-05	0.00128047	yes
XLOC_013221	PEO1	chr6:22622374-22625294	-0.652152	5e-05	0.00128047	yes
XLOC_002882	MMP15	chr11:440513-443681	-0.650826	5e-05	0.00128047	yes
XLOC_004668	ZMYND19	chr17:1564029-1569602	-0.648039	5e-05	0.00128047	yes
XLOC_000720	MORC3	chr1:106011588-106039528	0.64711	5e-05	0.00128047	yes
XLOC_004580	ENSGALG00000028162	chr15:10859647-10860703	-0.644646	5e-05	0.00128047	yes
XLOC_011111	MXD4	chr4:82408394-82444435	0.644589	5e-05	0.00128047	yes
XLOC_009276	THOP1	chr28:3134476-3143646	-0.642277	5e-05	0.00128047	yes
XLOC_004407	SLC25A1	chr15:15733-25425	-0.641452	5e-05	0.00128047	yes
XLOC_000080	FGL2	chr1:12549066-12605350	0.640368	5e-05	0.00128047	yes
XLOC_004106	ENSGALG00000005861	chr14:6469557-6472470	-0.639624	0.00025	0.00425936	yes
XLOC_014007	PLK3	chr8:19682158-19688303	-0.638982	5e-05	0.00128047	yes
XLOC_010638	ENSGALG00000027899	chr4:2093389-2094514	-0.638043	5e-05	0.00128047	yes
XLOC_014151	METTL13	chr8:4682861-4687818	-0.636853	5e-05	0.00128047	yes
XLOC_013526	CCNT2	chr7:29961181-29983020	0.634155	0.0002	0.00358643	yes
XLOC_005099	NPB	chr18:10219884-10220906	-0.629578	5e-05	0.00128047	yes
XLOC_014234	ABCD3	chr8:12494520-12520891	0.627377	5e-05	0.00128047	yes
XLOC_002307	MCEE	chr10:5299492-5303542	0.626173	0.00065	0.00801015	yes
XLOC_012882	FAS	chr6:18800247-18812561	0.623941	0.0009	0.00986029	yes
XLOC_006541	OSBPL3	chr2:31779227-31825127	0.623216	5e-05	0.00128047	yes
XLOC_002914	GOT2	chr11:1467001-1476920	-0.621088	5e-05	0.00128047	yes
XLOC_009068	DOHH	chr28:1086889-1089949	-0.618681	5e-05	0.00128047	yes
XLOC_002619	SNRPA1	chr10:17115824-17120836	-0.61546	5e-05	0.00128047	yes
XLOC_007839	SLC20A1	chr22:4002236-4025389	-0.615239	5e-05	0.00128047	yes
XLOC_000150	PNPLA8	chr1:28473453-28508702	0.613643	5e-05	0.00128047	yes
XLOC_001789	DONSON	chr1:104814585-104820145	-0.611299	5e-05	0.00128047	yes
XLOC_011368	TMEM192	chr4:23236486-23257108	0.610851	0.00055	0.00709803	yes
XLOC_003701	ENSGALG00000003348	chr13:9736141-9736742	-0.609826	0.00045	0.00627168	yes
XLOC_007127	NAPRT1	chr2:148445137-148451031	-0.609335	5e-05	0.00128047	yes
XLOC_014152	ITPA	chr8:4688298-4691874	-0.609198	5e-05	0.00128047	yes
XLOC_003356	MCM2	chr12:9725751-9737075	-0.608486	5e-05	0.00128047	yes
XLOC_009424	ENTPD6	chr3:15423076-15433610	-0.60636	0.00025	0.00425936	yes
XLOC_005417	DOC2B	chr19:6999879-7048320	-0.604779	5e-05	0.00128047	yes
XLOC_001761	C1H21ORF91	chr1:98700853-98720026	0.604533	5e-05	0.00128047	yes
XLOC_003952	ENSGALG00000023702	chr14:12327746-12341602	-0.604519	0.00015	0.00291983	yes
XLOC_009908	EIF2B4	chr3:104118905-104125481	-0.6045	5e-05	0.00128047	yes
XLOC_014429	PFKL	chr9:3881629-3887092	-0.603989	5e-05	0.00128047	yes
XLOC_007773	ALPL	chr21:6592681-6597680	-0.603352	5e-05	0.00128047	yes
XLOC_014302	MUTYH	chr8:19932753-19936754	-0.602086	0.0002	0.00358643	yes
XLOC_011181	ENSGALG00000024039	chr4:1595425-1600261	-0.600643	5e-05	0.00128047	yes
XLOC_004897	FAM78A	chr17:6139035-6144623	-0.600326	0.00055	0.00709803	yes
XLOC_008945	EFTUD2	chr27:1285830-1302968	-0.598471	5e-05	0.00128047	yes
XLOC_003577	VDAC1	chr13:15352638-15367400	-0.597145	5e-05	0.00128047	yes
XLOC_007364	CBFA2T2	chr20:2514608-2564510	-0.594966	0.0006	0.00751835	yes
XLOC_008753	FANCE	chr26:4021841-4025891	-0.593973	5e-05	0.00128047	yes
XLOC_014479	ENSGALG00000005076	chr9:7958150-7975627	0.593941	0.00025	0.00425936	yes
XLOC_003300	HYAL3	chr12:3231619-3233209	-0.593658	0.0003	0.00483006	yes
XLOC_001450	SYNGR1	chr1:50534582-50544913	-0.592709	5e-05	0.00128047	yes
XLOC_003054	NOB1	chr11:18484991-18487543	-0.591442	5e-05	0.00128047	yes
XLOC_012412	CLP1	chr5:16299056-16301301	-0.590643	5e-05	0.00128047	yes
XLOC_007517	ENSGALG00000000514	chr21:171132-212641	-0.590546	0.00015	0.00291983	yes
XLOC_003157	ENSGALG00000006056	chr12:9755053-9858612	-0.589253	0.00015	0.00291983	yes
XLOC_005093	TK1	chr18:10142946-10144362	-0.587954	5e-05	0.00128047	yes
XLOC_009659	HIVEP2	chr3:52031851-52056523	0.587518	5e-05	0.00128047	yes
XLOC_008134	MYCL	chr23:5485392-5489141	-0.587415	5e-05	0.00128047	yes
XLOC_012814	ENSGALG00000024159	chr6:10383542-10389962	-0.587362	5e-05	0.00128047	yes
XLOC_016746	ZCCHC6	chrZ:40688520-40719961	0.587308	5e-05	0.00128047	yes
XLOC_002858	NIP7	chr11:18378689-18380054	-0.585879	5e-05	0.00128047	yes
XLOC_008638	BYSL	chr26:5060816-5063516	-0.581665	5e-05	0.00128047	yes
XLOC_014626	PLCH1	chr9:22445271-22499563	-0.580416	5e-05	0.00128047	yes
XLOC_006939	RB1CC1	chr2:109636840-109698745	0.5798	5e-05	0.00128047	yes
XLOC_013096	TYSND1	chr6:11069707-11072524	-0.579689	5e-05	0.00128047	yes
XLOC_003032	APRT	chr11:17936905-17939727	-0.579513	5e-05	0.00128047	yes
XLOC_010794	RAPGEF2	chr4:21509901-21683609	0.579368	5e-05	0.00128047	yes
XLOC_000558	ENSGALG00000014750	chr1:77553297-77554871	0.575355	0.0003	0.00483006	yes
XLOC_003672	PCYOX1L	chr13:7850496-7853266	-0.573388	5e-05	0.00128047	yes
XLOC_000297	PMM1	chr1:49444290-49447731	-0.572543	5e-05	0.00128047	yes
XLOC_010284	SYNE1	chr3:48447031-48720659	0.572143	5e-05	0.00128047	yes
XLOC_002421	SMAD3	chr10:18282942-18345447	-0.572046	5e-05	0.00128047	yes
XLOC_016532	NOL6	chrZ:7110083-7146446	-0.57188	5e-05	0.00128047	yes
XLOC_012900	ENSGALG00000006966	chr6:20628435-20633058	0.570061	0.0001	0.00217374	yes
XLOC_004304	ENSGALG00000013848	chr15:6793994-6802653	-0.569987	5e-05	0.00128047	yes
XLOC_011192	ENSGALG00000004856,RBM41	chr4:1871905-1883235	-0.569885	5e-05	0.00128047	yes
XLOC_009005	MED24	chr27:4323152-4339275	-0.569527	5e-05	0.00128047	yes
XLOC_002509	SNUPN	chr10:2186772-2203872	-0.56882	5e-05	0.00128047	yes
XLOC_008400	FLAD1	chr25:1284085-1286863	-0.568204	5e-05	0.00128047	yes
XLOC_008245	PUS3	chr24:309429-315623	-0.568066	5e-05	0.00128047	yes
XLOC_016919	CDKN2A	chrZ:78460777-78460957	-0.567813	5e-05	0.00128047	yes
XLOC_012399	SUV420H1	chr5:15553999-15574302	0.567745	0.00035	0.0054016	yes
XLOC_011745	ADAM33	chr4:89090235-89114319	-0.567245	5e-05	0.00128047	yes
XLOC_004739	AIF1L	chr17:6079261-6091444	-0.56668	5e-05	0.00128047	yes
XLOC_009274	C19orf25	chr28:3116288-3117901	-0.564139	5e-05	0.00128047	yes
XLOC_014740	XRN1	chr9:9903324-9938458	0.564102	5e-05	0.00128047	yes
XLOC_005009	MRPL38	chr18:4593742-4598524	-0.560514	5e-05	0.00128047	yes
XLOC_009351	KLHDC3	chr3:4206145-4223652	-0.559481	5e-05	0.00128047	yes
XLOC_016896	DMXL1	chrZ:71491531-71564360	0.559349	0.0006	0.00751835	yes
XLOC_003266	GMPPB	chr12:2342129-2385611	-0.558209	0.0009	0.00986029	yes
XLOC_001715	SENP7	chr1:84665304-84703930	0.557725	0.00065	0.00801015	yes
XLOC_002574	USP8	chr10:10331684-10347006	0.557168	0.0001	0.00217374	yes
XLOC_004900	MED27	chr17:6336051-6416967	-0.554966	5e-05	0.00128047	yes
XLOC_000701	BACH1	chr1:103417899-103443811	0.554734	5e-05	0.00128047	yes
XLOC_001581	MCAT	chr1:68667861-68672968	-0.554388	5e-05	0.00128047	yes
XLOC_004212	THUMPD1	chr14:14905279-14908210	-0.554333	5e-05	0.00128047	yes
XLOC_005693	TBRG4	chr2:3989631-3999814	-0.553912	5e-05	0.00128047	yes
XLOC_002583	IL16	chr10:11600709-11632184	0.553724	5e-05	0.00128047	yes
XLOC_000284	RRP7A	chr1:49057125-49060762	-0.553294	5e-05	0.00128047	yes
XLOC_006163	RBBP8	chr2:102488152-102521644	0.551278	0.0001	0.00217374	yes
XLOC_006437	ZEB1	chr2:14306274-14411998	0.550936	5e-05	0.00128047	yes
XLOC_012458	GYLTL1B	chr5:23200236-23205076	-0.550845	0.0002	0.00358643	yes
XLOC_012256	NUP160	chr5:117889-133597	-0.549957	5e-05	0.00128047	yes
XLOC_009168	ENSGALG00000027696	chr28:3825625-3828822	-0.549918	5e-05	0.00128047	yes
XLOC_002195	RRM1	chr1:193761014-193781202	-0.549489	5e-05	0.00128047	yes
XLOC_007896	FAM136A	chr22:2995890-2998638	-0.548379	0.00015	0.00291983	yes
XLOC_007478	ENSGALG00000023526	chr20:11162225-11195795	0.548171	5e-05	0.00128047	yes
XLOC_003184	IMPDH2	chr12:11614723-11624716	-0.547902	5e-05	0.00128047	yes
XLOC_014336	ZCCHC11	chr8:23298894-23332482	0.547436	0.0002	0.00358643	yes
XLOC_008291	HINFP	chr24:4281655-4285464	-0.547328	5e-05	0.00128047	yes
XLOC_008972	MAPT	chr27:2938400-2963524	-0.547223	5e-05	0.00128047	yes
XLOC_011422	CCNG2	chr4:34460741-34467515	0.546226	5e-05	0.00128047	yes
XLOC_002358	WHAMM	chr10:10587679-10600395	0.546056	0.00025	0.00425936	yes
XLOC_003050	ENSGALG00000000641	chr11:18376039-18378680	-0.545755	5e-05	0.00128047	yes
XLOC_002375	MFGE8	chr10:12525892-12534611	-0.544236	0.0006	0.00751835	yes
XLOC_005792	AKAP9	chr2:22520593-22619765	0.543496	5e-05	0.00128047	yes
XLOC_008059	E2F2	chr23:2156713-2160039	-0.54339	0.0004	0.00582238	yes
XLOC_004563	DDX54,ENSGALG00000023269	chr15:9904856-9917208	-0.543312	5e-05	0.00128047	yes
XLOC_009591	PSMB1	chr3:40054700-40060672	-0.543047	5e-05	0.00128047	yes
XLOC_001131	RRP8	chr1:193541965-193544775	-0.54288	0.0004	0.00582238	yes
XLOC_004877	SLC27A4	chr17:4972867-4980246	-0.54264	5e-05	0.00128047	yes
XLOC_003029	MVD	chr11:17895873-17898830	-0.542089	5e-05	0.00128047	yes
XLOC_005734	ZMYND11	chr2:9791127-9894465	0.541727	5e-05	0.00128047	yes
XLOC_007091	ASAP1	chr2:140145616-140364260	0.541033	0.0001	0.00217374	yes
XLOC_009428	GINS1	chr3:15743295-15746220	-0.540912	5e-05	0.00128047	yes
XLOC_003646	DOCK2	chr13:3332165-3492561	0.5399	5e-05	0.00128047	yes
XLOC_008155	DCPS	chr24:417652-436037	-0.539872	5e-05	0.00128047	yes
XLOC_006413	KMT2C	chr2:6528610-6717633	0.539796	5e-05	0.00128047	yes
XLOC_007840	OGDH	chr22:4027420-4048078	-0.539148	5e-05	0.00128047	yes
XLOC_002697	EDC4	chr11:907973-941791	-0.538708	5e-05	0.00128047	yes
XLOC_005826	SP4	chr2:30537279-30564128	0.538524	5e-05	0.00128047	yes
XLOC_007397	TP53RK	chr20:5923592-5925045	-0.538513	0.00075	0.00879292	yes
XLOC_002717	VAC14	chr11:1641768-1692729	-0.5378	5e-05	0.00128047	yes
XLOC_008347	LAMTOR2	chr25:161292-163569	-0.537739	5e-05	0.00128047	yes
XLOC_004823	TMEM141	chr17:411602-413332	-0.537739	0.00015	0.00291983	yes
XLOC_013728	STK16	chr7:21707733-21709879	-0.536876	5e-05	0.00128047	yes
XLOC_016223	ERBB2IP	chrZ:20620963-20704566	0.536486	5e-05	0.00128047	yes
XLOC_004602	BFIV21	chr16:59615-62099	-0.536141	5e-05	0.00128047	yes
XLOC_009715	CEP85L	chr3:62306227-62441189	0.534896	5e-05	0.00128047	yes
XLOC_010538	SLC35F6	chr3:104835718-104839201	-0.534847	5e-05	0.00128047	yes
XLOC_004914	SLC2A6	chr17:6936943-6940561	-0.534689	0.00085	0.00956834	yes
XLOC_003980	NDUFB6	chr14:13393594-13395738	-0.534563	5e-05	0.00128047	yes
XLOC_008876	MRPL10	chr27:3899702-3901657	-0.534095	5e-05	0.00128047	yes
XLOC_003694	FGFR4	chr13:9595614-9599869	-0.533501	5e-05	0.00128047	yes
XLOC_001366	CEP290	chr1:42686091-42735202	0.532815	0.0003	0.00483006	yes
XLOC_008223	CXCR5	chr24:5590150-5595172	-0.532186	5e-05	0.00128047	yes
XLOC_016219	CWC27	chrZ:20070885-20186949	0.531403	0.00015	0.00291983	yes
XLOC_007820	GINS4	chr22:2588924-2591368	-0.531202	5e-05	0.00128047	yes
XLOC_008054	WASF2	chr23:1954482-1980118	-0.530441	5e-05	0.00128047	yes
XLOC_007842	NUDCD3	chr22:4063241-4079966	-0.530284	5e-05	0.00128047	yes
XLOC_006459	COMMD3	chr2:17625278-17653946	-0.529805	5e-05	0.00128047	yes
XLOC_010172	ENSGALG00000023241	chr3:29668179-29669945	-0.529451	0.0002	0.00358643	yes
XLOC_007978	SMIM12	chr23:4379947-4393033	-0.529167	5e-05	0.00128047	yes
XLOC_004269	P2RX7	chr15:5368867-5424559	0.528822	0.0004	0.00582238	yes
XLOC_012863	NFKB2	chr6:16488267-16493350	-0.528657	5e-05	0.00128047	yes
XLOC_005088	USP36	chr18:10048425-10055730	-0.52865	5e-05	0.00128047	yes
XLOC_004843	RNF208	chr17:974721-975519	-0.528594	5e-05	0.00128047	yes
XLOC_008881	PSMB3	chr27:4014222-4017030	-0.528355	5e-05	0.00128047	yes
XLOC_005371	DPH1	chr19:5493013-5506134	-0.528249	0.0005	0.00675041	yes
XLOC_012678	BRF1	chr5:52575917-52740369	0.528068	0.0001	0.00217374	yes
XLOC_004100	RPS2	chr14:6132879-6135328	-0.528042	5e-05	0.00128047	yes
XLOC_012923	RRP12	chr6:21896932-21905884	-0.527865	5e-05	0.00128047	yes
XLOC_012315	KIF18A	chr5:3874986-3920091	0.527771	5e-05	0.00128047	yes
XLOC_009027	KAT2A	chr27:4827917-4832197	-0.527127	5e-05	0.00128047	yes
XLOC_006258	WWP1	chr2:122849872-122909935	0.526236	5e-05	0.00128047	yes
XLOC_008841	SLC25A39	chr27:2981838-2988185	-0.526161	5e-05	0.00128047	yes
XLOC_002153	TMEM135	chr1:187754813-187921142	0.52577	5e-05	0.00128047	yes
XLOC_007930	ENSGALG00000029066	chr23:2208275-2216695	-0.525329	0.0003	0.00483006	yes
XLOC_011753	SPR	chr4:89390873-89393991	-0.525224	5e-05	0.00128047	yes
XLOC_014296	PTCH2	chr8:19696866-19712815	-0.524841	0.0001	0.00217374	yes
XLOC_006143	MPPE1	chr2:97193844-97220472	0.524619	0.00045	0.00627168	yes
XLOC_011778	VPS37C	chr5:441435-444192	-0.524462	5e-05	0.00128047	yes
XLOC_008462	INTS3	chr25:650384-684289	-0.524071	5e-05	0.00128047	yes
XLOC_004770	AGPAT2	chr17:7737253-7744146	-0.524061	0.0003	0.00483006	yes
XLOC_002898	EXOC3L1	chr11:972849-982343	-0.523759	0.00015	0.00291983	yes
XLOC_010698	BRWD3	chr4:9390883-9441504	0.523573	0.00025	0.00425936	yes
XLOC_003689	PDLIM7	chr13:9489573-9506020	-0.523502	5e-05	0.00128047	yes
XLOC_011553	TRMT10A	chr4:59624812-59633939	-0.523327	0.00015	0.00291983	yes
XLOC_001136	APBB1	chr1:193600924-193604921	-0.52303	5e-05	0.00128047	yes
XLOC_002205	RPS3	chr1:194298570-194305896	-0.522605	5e-05	0.00128047	yes
XLOC_004834	MAMDC4,PHPT1	chr17:554236-567461	-0.522538	5e-05	0.00128047	yes
XLOC_013536	ARHGAP15	chr7:32211978-32530918	0.52174	5e-05	0.00128047	yes
XLOC_009208	RPS28	chr28:887561-888920	-0.521344	5e-05	0.00128047	yes
XLOC_013206	PGAM1	chr6:21893887-21895347	-0.521259	5e-05	0.00128047	yes
XLOC_008405	ENSGALG00000027928	chr25:1379321-1381065	-0.520081	5e-05	0.00128047	yes
XLOC_008407	DAP3	chr25:1424760-1432348	-0.519804	5e-05	0.00128047	yes
XLOC_003059	DHODH	chr11:19162774-19166255	-0.519787	5e-05	0.00128047	yes
XLOC_007628	TRIM62	chr21:6513557-6516128	-0.519616	0.0005	0.00675041	yes
XLOC_005097	ENSGALG00000023314	chr18:10166358-10174592	-0.519374	5e-05	0.00128047	yes
XLOC_014784	SLC12A9	chr9:15056933-15068216	-0.518536	0.0007	0.00841129	yes
XLOC_006757	GMDS	chr2:67079355-67452979	-0.517908	5e-05	0.00128047	yes
XLOC_003629	FCHSD1	chr13:1300986-1305466	-0.517786	0.0001	0.00217374	yes
XLOC_003280	FANCD2	chr12:2749643-2799644	-0.517297	0.00035	0.0054016	yes
XLOC_000473	ARNTL2	chr1:68281322-68317439	0.516685	0.0004	0.00582238	yes
XLOC_001181	LMF2	chr1:601645-606054	-0.516387	5e-05	0.00128047	yes
XLOC_002057	INTS6	chr1:169393303-169434359	0.515771	0.0001	0.00217374	yes
XLOC_012542	HEATR5A	chr5:33685489-33736833	0.515675	0.00015	0.00291983	yes
XLOC_011413	GSR	chr4:34063267-34073559	-0.51545	5e-05	0.00128047	yes
XLOC_003853	LLGL1	chr14:5050462-5059487	-0.515407	5e-05	0.00128047	yes
XLOC_010119	CENPF	chr3:20356019-20391564	0.515334	5e-05	0.00128047	yes
XLOC_010410	ZNF292	chr3:75929304-75982691	0.51515	0.00015	0.00291983	yes
XLOC_005096	HGS	chr18:10156614-10166030	-0.514234	5e-05	0.00128047	yes
XLOC_003043	SPATA2L	chr11:18212171-18213607	-0.51423	5e-05	0.00128047	yes
XLOC_013605	PCNT	chr7:7044706-7144912	0.513491	5e-05	0.00128047	yes
XLOC_008480	PMVK	chr25:1263787-1264966	-0.513477	0.00075	0.00879292	yes
XLOC_012758	FAM35A	chr6:2185676-2219027	0.512772	0.00025	0.00425936	yes
XLOC_008920	RPL27	chr27:5099247-5101501	-0.512354	5e-05	0.00128047	yes
XLOC_008163	PRDM10	chr24:1505281-1535607	0.512179	0.0001	0.00217374	yes
XLOC_007713	EPHA2	chr21:4318354-4326236	-0.511963	0.00025	0.00425936	yes
XLOC_002472	PATL2	chr10:821409-827514	-0.511363	5e-05	0.00128047	yes
XLOC_002260	ULK3	chr10:1911540-1917110	-0.510248	5e-05	0.00128047	yes
XLOC_008953	PSMD11	chr27:1502734-1508639	-0.509867	5e-05	0.00128047	yes
XLOC_011387	INPP4B	chr4:29544233-29718460	0.509865	0.00035	0.0054016	yes
XLOC_014114	PTPRC	chr8:2019147-2076592	0.509515	5e-05	0.00128047	yes
XLOC_013021	INPP5A	chr6:34585713-34786048	0.509218	0.0008	0.00924683	yes
XLOC_003042	CHMP1A	chr11:18202288-18205788	-0.50877	0.0002	0.00358643	yes
XLOC_014793	ALG3	chr9:15340600-15346312	-0.508044	0.00045	0.00627168	yes
XLOC_008350	MTMR11	chr25:298938-306609	-0.508034	0.00025	0.00425936	yes
XLOC_013729	ANKZF1	chr7:21714339-21721635	-0.507833	5e-05	0.00128047	yes
XLOC_002294	VPS13C	chr10:3952463-4034731	0.506095	5e-05	0.00128047	yes
XLOC_005063	COG1	chr18:9258690-9267198	-0.505818	5e-05	0.00128047	yes
XLOC_008894	PSMD3	chr27:4314506-4318013	-0.505766	5e-05	0.00128047	yes
XLOC_012326	HIPK3	chr5:6353276-6442756	0.505426	0.00015	0.00291983	yes
XLOC_008907	NKIRAS2	chr27:4758781-4759794	-0.505231	5e-05	0.00128047	yes
XLOC_000012	NCAPH2	chr1:608682-618167	-0.505112	5e-05	0.00128047	yes
XLOC_009219	ENSGALG00000022149	chr28:1084276-1085592	-0.50456	0.0002	0.00358643	yes
XLOC_011578	MICU3	chr4:62820273-62869495	0.503894	0.00015	0.00291983	yes
XLOC_002254	CD276	chr10:1749545-1760710	-0.503677	0.00085	0.00956834	yes
XLOC_008009	PNRC2	chr23:5563798-5567906	0.503029	5e-05	0.00128047	yes
XLOC_003293	ENSGALG00000027588	chr12:3126675-3130439	-0.503015	5e-05	0.00128047	yes
XLOC_013429	TLK1	chr7:17598996-17655800	0.50181	5e-05	0.00128047	yes
XLOC_008985	ENSGALG00000017553	chr27:3836212-3839456	-0.501666	5e-05	0.00128047	yes
XLOC_010669	MST4	chr4:3417653-3431866	0.501606	5e-05	0.00128047	yes
XLOC_016499	ENSGALG00000026300	chrZ:81357805-81358735	-0.501067	5e-05	0.00128047	yes
XLOC_016584	C5orf42	chrZ:11324350-11390492	0.500071	0.0001	0.00217374	yes
XLOC_016780	ENSGALG00000000220	chrZ:45850646-45906194	0.500024	0.00025	0.00425936	yes
XLOC_013205	ZDHHC16	chr6:21886405-21889830	-0.499028	0.00015	0.00291983	yes
XLOC_005649	FASTK	chr2:275326-288944	-0.498546	0.00085	0.00956834	yes
XLOC_002373	POLG	chr10:12436947-12444795	-0.498504	0.00045	0.00627168	yes
XLOC_010093	ENSGALG00000009130	chr3:16102968-16135926	0.498381	0.0007	0.00841129	yes
XLOC_016785	MAN2A1	chrZ:46975526-47094809	0.498247	5e-05	0.00128047	yes
XLOC_011492	PPP1R3B	chr4:48960038-48966650	0.498087	5e-05	0.00128047	yes
XLOC_010940	CCNI	chr4:49057569-49071061	-0.497688	0.0001	0.00217374	yes
XLOC_009063	APBA3	chr28:986012-990764	-0.497293	0.0001	0.00217374	yes
XLOC_005563	PIGS	chr19:5730520-5734240	-0.496971	5e-05	0.00128047	yes
XLOC_003278	MON1A	chr12:2588482-2592570	-0.496362	0.0001	0.00217374	yes
XLOC_009099	ABHD17A	chr28:2167136-2173953	-0.496305	5e-05	0.00128047	yes
XLOC_009909	AGBL5	chr3:104125581-104133092	-0.496127	0.0004	0.00582238	yes
XLOC_010630	ENSGALG00000004908	chr4:1950341-1960665	-0.495714	5e-05	0.00128047	yes
XLOC_013369	CFLAR	chr7:10900360-10919427	0.495141	0.0007	0.00841129	yes
XLOC_011931	SLC43A3	chr5:16312072-16327147	-0.495128	0.0002	0.00358643	yes
XLOC_011933	TNKS1BP1	chr5:16342324-16354070	-0.494866	0.00015	0.00291983	yes
XLOC_002482	PKM	chr10:1071515-1106648	-0.494729	0.0001	0.00217374	yes
XLOC_001427	CCDC134	chr1:49369023-49373316	-0.494535	5e-05	0.00128047	yes
XLOC_016153	HINT2	chrZ:8951333-8952362	-0.494185	0.0004	0.00582238	yes
XLOC_002938	OGFOD1	chr11:2138804-2146665	-0.493959	0.00015	0.00291983	yes
XLOC_005313	LIMK1	chr19:805472-814681	-0.493278	0.00055	0.00709803	yes
XLOC_013211	HPS6	chr6:22085348-22087715	-0.493258	5e-05	0.00128047	yes
XLOC_008557	AHCYL1	chr26:1251360-1260028	-0.492794	5e-05	0.00128047	yes
XLOC_009034	STAT5	chr27:4875163-4886606	-0.49252	5e-05	0.00128047	yes
XLOC_005072	C18H17orf70	chr18:9457019-9462681	-0.492405	5e-05	0.00128047	yes
XLOC_002011	BORA	chr1:155442014-155461540	0.492101	0.0001	0.00217374	yes
XLOC_009111	MAP2K2	chr28:2557282-2565572	-0.491589	5e-05	0.00128047	yes
XLOC_003510	CLTB	chr13:9728067-9733257	-0.491447	5e-05	0.00128047	yes
XLOC_004041	GAA	chr14:2583592-2593176	-0.491393	5e-05	0.00128047	yes
XLOC_007928	RCC1	chr23:2108516-2113875	-0.490794	5e-05	0.00128047	yes
XLOC_014458	ST6GAL1	chr9:4744220-4774365	-0.490767	5e-05	0.00128047	yes
XLOC_008899	CDC6	chr27:4392873-4396015	-0.490732	5e-05	0.00128047	yes
XLOC_004391	AP1B1	chr15:11128800-11149363	-0.490116	5e-05	0.00128047	yes
XLOC_006925	TRAPPC8	chr2:105967981-106017814	0.490022	5e-05	0.00128047	yes
XLOC_011824	ANO5	chr5:2760044-2792484	0.48929	5e-05	0.00128047	yes
XLOC_009567	ARID4B	chr3:37438630-37524575	0.488664	5e-05	0.00128047	yes
XLOC_002494	MPI	chr10:1899171-1902577	-0.488648	5e-05	0.00128047	yes
XLOC_007125	MAFA	chr2:148240819-148241680	-0.488404	0.00085	0.00956834	yes
XLOC_009227	NMRK2	chr28:1455326-1459014	-0.488285	5e-05	0.00128047	yes
XLOC_009314	MED16	chr28:4717569-4726716	-0.488253	0.00025	0.00425936	yes
XLOC_014022	NSUN4	chr8:20501439-20505675	-0.48803	5e-05	0.00128047	yes
XLOC_016660	DINB1	chrZ:23730165-23760491	0.487867	0.0004	0.00582238	yes
XLOC_016274	KIAA1432	chrZ:27571448-27623523	0.487845	5e-05	0.00128047	yes
XLOC_013258	PDZD8	chr6:28696247-28747446	0.486513	0.00025	0.00425936	yes
XLOC_005574	ERAL1	chr19:5858143-5862165	-0.486348	5e-05	0.00128047	yes
XLOC_016360	CHDZ	chrZ:51097768-51146189	0.486063	0.00015	0.00291983	yes
XLOC_000678	GBE1	chr1:94474404-94635350	0.48569	0.0004	0.00582238	yes
XLOC_001446	MIEF1	chr1:50471898-50476965	-0.485325	0.0007	0.00841129	yes
XLOC_007729	MUL1	chr21:4885334-4889550	-0.485002	0.00015	0.00291983	yes
XLOC_004098	MSRB1	chr14:6111271-6113607	-0.484885	5e-05	0.00128047	yes
XLOC_007875	PPAPDC1B	chr22:2282969-2285701	-0.484807	5e-05	0.00128047	yes
XLOC_002298	NARG2	chr10:4546575-4573133	0.484117	0.0008	0.00924683	yes
XLOC_001103	PCF11	chr1:188329384-188351393	0.483916	0.0001	0.00217374	yes
XLOC_008401	C1orf43	chr25:1322852-1326527	-0.483081	5e-05	0.00128047	yes
XLOC_016279	KDM4C	chrZ:27959459-28256711	0.482607	5e-05	0.00128047	yes
XLOC_000079	GSAP	chr1:12486934-12533438	0.48255	0.0005	0.00675041	yes
XLOC_004623	TAP2	chr16:64030-67067	-0.482525	5e-05	0.00128047	yes
XLOC_012949	SLK	chr6:23623563-23666255	0.482093	0.0002	0.00358643	yes
XLOC_006900	NDC80	chr2:100833604-100852126	0.482048	5e-05	0.00128047	yes
XLOC_003691	ENSGALG00000003030	chr13:9509429-9515401	-0.48167	0.0001	0.00217374	yes
XLOC_000159	ARID2	chr1:30694895-30801451	0.481215	5e-05	0.00128047	yes
XLOC_014285	DPH2	chr8:19263388-19265757	-0.481155	0.0007	0.00841129	yes
XLOC_009242	SF3A2	chr28:1962062-1966197	-0.481123	5e-05	0.00128047	yes
XLOC_008045	RLF	chr23:1736118-1765499	0.480924	5e-05	0.00128047	yes
XLOC_000379	CCDC53	chr1:55601446-55616701	0.480303	5e-05	0.00128047	yes
XLOC_007861	RHOBTB2	chr22:1277203-1295625	-0.47988	5e-05	0.00128047	yes
XLOC_010173	CAPN1	chr3:29680437-29690820	-0.479346	5e-05	0.00128047	yes
XLOC_004872	CDK9	chr17:4896491-4902733	-0.47885	5e-05	0.00128047	yes
XLOC_005471	WBSCR22	chr19:143081-147832	-0.478653	5e-05	0.00128047	yes
XLOC_003068	RPL29	chr12:530130-533027	-0.478383	5e-05	0.00128047	yes
XLOC_008032	SNRNP40	chr23:565516-576268	-0.478244	5e-05	0.00128047	yes
XLOC_007286	DNTTIP1	chr20:10849413-10853705	-0.478125	5e-05	0.00128047	yes
XLOC_014555	EIF4G1	chr9:15371231-15387501	-0.477665	5e-05	0.00128047	yes
XLOC_009730	TUBE1	chr3:65223830-65235391	0.477349	0.0006	0.00751835	yes
XLOC_012400	CPT1A,MTL5	chr5:15949113-15997992	0.476947	5e-05	0.00128047	yes
XLOC_012885	RPP30	chr6:19176485-19192026	-0.476717	5e-05	0.00128047	yes
XLOC_009397	APLF	chr3:11243876-11265856	0.476548	0.0005	0.00675041	yes
XLOC_004591	RFC5	chr15:11205593-11207716	-0.476408	5e-05	0.00128047	yes
XLOC_012921	MMS19	chr6:21874059-21885839	-0.476344	5e-05	0.00128047	yes
XLOC_004163	SDOS	chr14:12346047-12348118	-0.476311	5e-05	0.00128047	yes
XLOC_001726	HJURP	chr1:87057511-87068130	0.476028	0.0002	0.00358643	yes
XLOC_010635	TIMM8A	chr4:2018001-2029644	-0.47595	0.0003	0.00483006	yes
XLOC_008097	NCDN	chr23:4256434-4263091	-0.4759	0.0001	0.00217374	yes
XLOC_011775	CPSF7	chr5:392675-397769	-0.475733	0.00015	0.00291983	yes
XLOC_005833	NUPL2	chr2:31110176-31116556	-0.475607	0.0002	0.00358643	yes
XLOC_013617	ANKRD44	chr7:9559011-9626849	0.475334	0.00055	0.00709803	yes
XLOC_011777	DDB1	chr5:412963-426301	-0.475296	5e-05	0.00128047	yes
XLOC_011781	MRPL16	chr5:489303-491033	-0.475178	0.0003	0.00483006	yes
XLOC_003398	TMF1	chr12:15279476-15292132	0.475008	0.0001	0.00217374	yes
XLOC_012491	gga-mir-6587	chr5:25484257-25486063	-0.474578	5e-05	0.00128047	yes
XLOC_013997	DMAP1	chr8:19322793-19349025	-0.473878	0.00045	0.00627168	yes
XLOC_004410	SNAP29	chr15:74361-83428	0.473341	0.00015	0.00291983	yes
XLOC_013738	BCS1L	chr7:21965814-21971129	-0.473338	0.00055	0.00709803	yes
XLOC_014009	UROD	chr8:19837488-19840747	-0.473061	0.00025	0.00425936	yes
XLOC_012736	PYGL	chr5:57852187-57865697	-0.473057	5e-05	0.00128047	yes
XLOC_009196	TIMM13	chr28:627971-628532	-0.472652	0.00035	0.0054016	yes
XLOC_004082	FLII	chr14:5061200-5069430	-0.472261	0.0001	0.00217374	yes
XLOC_002706	AARS	chr11:1165617-1177771	-0.472257	5e-05	0.00128047	yes
XLOC_012908	DNMBP	chr6:21601035-21622487	-0.471765	5e-05	0.00128047	yes
XLOC_002678	ZNF319	chr11:452904-456469	-0.471495	0.0001	0.00217374	yes
XLOC_013636	CREB1	chr7:11686740-11704137	0.471341	0.00085	0.00956834	yes
XLOC_004389	ZMAT5	chr15:11035678-11046023	-0.470332	0.0001	0.00217374	yes
XLOC_006431	KLF6	chr2:11735793-11743710	0.470205	0.00015	0.00291983	yes
XLOC_013061	SIRT1	chr6:6071358-6096385	0.470032	0.00045	0.00627168	yes
XLOC_000115	ZBED4	chr1:18627243-18631694	0.469871	0.0003	0.00483006	yes
XLOC_010526	GTF3C2	chr3:104206332-104213436	-0.469495	0.0001	0.00217374	yes
XLOC_007229	GID8	chr20:8779438-8785907	0.468784	0.00035	0.0054016	yes
XLOC_016544	SIGMAR1	chrZ:7800486-7802806	-0.468755	0.0004	0.00582238	yes
XLOC_008443	PFDN2	chr25:2181543-2183168	-0.468719	5e-05	0.00128047	yes
XLOC_001613	TULP3	chr1:75073038-75091860	0.468552	5e-05	0.00128047	yes
XLOC_008543	CSRP1	chr26:759990-765373	-0.467974	0.0003	0.00483006	yes
XLOC_009910	TMEM214	chr3:104135363-104141333	-0.467967	5e-05	0.00128047	yes
XLOC_007841	PPIA	chr22:4060939-4061857	-0.467913	5e-05	0.00128047	yes
XLOC_010748	THOC2	chr4:15643154-15690848	0.467827	0.0001	0.00217374	yes
XLOC_008358	MRPL24	chr25:458647-459713	-0.467667	0.00015	0.00291983	yes
XLOC_002505	ENSGALG00000001398	chr10:2107248-2114518	-0.467553	0.0004	0.00582238	yes
XLOC_011760	NDUFV1	chr5:87692-93802	-0.467398	5e-05	0.00128047	yes
XLOC_013995	B4GALT2	chr8:19276509-19279801	-0.466216	0.0001	0.00217374	yes
XLOC_006647	KIF15	chr2:43768480-43804535	0.465872	5e-05	0.00128047	yes
XLOC_004261	MPHOSPH9	chr15:5053459-5077681	0.465481	0.00035	0.0054016	yes
XLOC_011885	LDHA	chr5:11936823-11942582	0.465261	5e-05	0.00128047	yes
XLOC_016561	CA9	chrZ:9084929-9095262	-0.464748	5e-05	0.00128047	yes
XLOC_008351	SF3B4	chr25:306996-312185	-0.464168	5e-05	0.00128047	yes
XLOC_003759	UBE2B	chr13:15177673-15182933	0.464026	0.0006	0.00751835	yes
XLOC_007860	CHMP7	chr22:1256815-1265197	-0.46355	0.0001	0.00217374	yes
XLOC_009266	TMEM259	chr28:2813053-2822485	-0.462887	5e-05	0.00128047	yes
XLOC_000542	USP5	chr1:76738643-76753824	-0.462613	5e-05	0.00128047	yes
XLOC_010532	HADHA	chr3:104583826-104607643	-0.462356	5e-05	0.00128047	yes
XLOC_013424	SP3	chr7:16580305-16610757	0.462307	5e-05	0.00128047	yes
XLOC_016175	ENSGALG00000003605	chrZ:11217082-11316739	0.462172	5e-05	0.00128047	yes
XLOC_011280	TMLHE	chr4:10979968-10995125	-0.462133	5e-05	0.00128047	yes
XLOC_006354	AGAP3	chr2:185821-245090	-0.462131	5e-05	0.00128047	yes
XLOC_009799	SNAP91	chr3:77046812-77117276	0.46204	0.00075	0.00879292	yes
XLOC_009162	FKBP8	chr28:3660482-3665804	-0.461984	5e-05	0.00128047	yes
XLOC_014672	IMP4	chr9:2931950-2940275	-0.461927	5e-05	0.00128047	yes
XLOC_000548	EMG1	chr1:76834431-76836667	-0.461593	5e-05	0.00128047	yes
XLOC_013463	DNPEP	chr7:21638776-21682786	-0.461244	0.00015	0.00291983	yes
XLOC_000602	CD200R1A	chr1:82841596-82864019	0.461143	5e-05	0.00128047	yes
XLOC_001646	PHB2	chr1:76828744-76833820	-0.460882	5e-05	0.00128047	yes
XLOC_002903	ACD	chr11:1149084-1154559	-0.459952	0.00045	0.00627168	yes
XLOC_003647	SPDL1	chr13:3495327-3519105	0.45967	5e-05	0.00128047	yes
XLOC_007254	SLC52A3	chr20:10254505-10257465	-0.459534	0.0001	0.00217374	yes
XLOC_003329	BICD2	chr12:6815654-6886985	0.459463	0.0009	0.00986029	yes
XLOC_006944	TMEM68	chr2:110707006-110743488	0.458857	0.0007	0.00841129	yes
XLOC_012462	SLC35C1	chr5:23265764-23269277	-0.458856	0.00045	0.00627168	yes
XLOC_016097	ENSGALG00000002696	chrZ:1078184-1081530	-0.458239	0.0001	0.00217374	yes
XLOC_014497	CHST2	chr9:10151973-10154431	-0.458089	5e-05	0.00128047	yes
XLOC_004084	SHMT1	chr14:5095906-5101357	-0.457942	0.0003	0.00483006	yes
XLOC_005867	PLCL2	chr2:35030728-35122053	0.457246	0.00055	0.00709803	yes
XLOC_012909	COX15	chr6:21644625-21648594	-0.457082	0.00015	0.00291983	yes
XLOC_002326	CCPG1	chr10:7454664-7480656	0.457063	5e-05	0.00128047	yes
XLOC_007453	DUSP15	chr20:10412312-10419874	-0.45691	0.00055	0.00709803	yes
XLOC_003488	C13H5ORF41	chr13:8487025-8506637	0.456705	0.00075	0.00879292	yes
XLOC_013953	ZNF644	chr8:13554253-13606727	0.456592	0.0009	0.00986029	yes
XLOC_005678	NKTR	chr2:1927421-1965795	0.456311	0.00065	0.00801015	yes
XLOC_013076	PAOX	chr6:8918494-8927456	-0.456176	0.0001	0.00217374	yes
XLOC_013759	NIFK	chr7:25744391-25748190	-0.456164	5e-05	0.00128047	yes
XLOC_002817	KLHL36	chr11:16304441-16316647	0.456069	0.00035	0.0054016	yes
XLOC_000724	TTC3	chr1:106382613-106438592	0.456003	0.0005	0.00675041	yes
XLOC_005440	MRM1	chr19:8190422-8197163	-0.455066	0.0006	0.00751835	yes
XLOC_014381	WLS	chr8:27623283-27647208	-0.454204	0.0002	0.00358643	yes
XLOC_003831	AP5Z1	chr14:4001033-4010705	-0.454198	5e-05	0.00128047	yes
XLOC_013410	NFE2L2	chr7:15304545-15320356	0.453289	0.00045	0.00627168	yes
XLOC_000091	PIK3CG	chr1:14213410-14241547	0.453164	5e-05	0.00128047	yes
XLOC_001986	MBNL2	chr1:144576578-144648440	0.453142	5e-05	0.00128047	yes
XLOC_011251	CSTF2	chr4:5131290-5137841	-0.452905	0.00015	0.00291983	yes
XLOC_009818	COX7A2	chr3:80197964-80201301	-0.452818	5e-05	0.00128047	yes
XLOC_005065	RPL38	chr18:9380148-9382662	-0.452758	5e-05	0.00128047	yes
XLOC_013777	ENSGALG00000012072	chr7:27739667-27755563	0.45265	0.00015	0.00291983	yes
XLOC_004767	MRPS2	chr17:7720049-7721478	-0.452597	0.00015	0.00291983	yes
XLOC_012780	JMJD1C	chr6:7269404-7419505	0.452506	0.00025	0.00425936	yes
XLOC_003233	ZFYVE20	chr12:19705682-19717781	0.45243	0.00045	0.00627168	yes
XLOC_007467	ACOT8	chr20:10859487-10864460	-0.45236	0.00035	0.0054016	yes
XLOC_014127	RGS18	chr8:3638244-3646820	0.452182	0.00015	0.00291983	yes
XLOC_007552	SSU72	chr21:2119811-2141828	0.45174	5e-05	0.00128047	yes
XLOC_006474	STAM	chr2:19520143-19541550	0.451644	0.0003	0.00483006	yes
XLOC_014837	SMC4	chr9:21626304-21657730	0.451529	0.0001	0.00217374	yes
XLOC_008171	ACAD8	chr24:2558581-2565333	-0.451145	0.0006	0.00751835	yes
XLOC_010441	PHF3	chr3:84989885-85028060	0.450804	0.00025	0.00425936	yes
XLOC_004697	DPM2	chr17:4865440-4867919	-0.450266	0.00045	0.00627168	yes
XLOC_001499	HCFC2	chr1:54813503-54834785	0.450252	0.00065	0.00801015	yes
XLOC_008276	SC5D	chr24:3525334-3529948	-0.450219	5e-05	0.00128047	yes
XLOC_001071	MAML2	chr1:184236228-184401679	0.450149	0.00025	0.00425936	yes
XLOC_002188	RPS11	chr1:193634125-193637101	-0.450045	5e-05	0.00128047	yes
XLOC_001134	TRIM3	chr1:193589381-193595818	-0.449802	0.00015	0.00291983	yes
XLOC_016331	SPINZ	chrZ:43031149-43106716	0.449729	0.00025	0.00425936	yes
XLOC_005548	PRPF8	chr19:5341515-5359506	-0.449685	5e-05	0.00128047	yes
XLOC_003482	STK10	chr13:8133601-8180065	0.449264	0.0002	0.00358643	yes
XLOC_010014	MRPL2	chr3:4287639-4290846	-0.449259	0.00015	0.00291983	yes
XLOC_008537	KLHL12	chr26:500628-507262	-0.449213	0.00015	0.00291983	yes
XLOC_002352	gga-mir-6596	chr10:10272228-10327250	0.44843	0.0003	0.00483006	yes
XLOC_004724	PPP2R4	chr17:5509514-5533835	-0.44771	0.00015	0.00291983	yes
XLOC_002181	RNF121	chr1:193350969-193361446	-0.447379	0.0005	0.00675041	yes
XLOC_011742	C20orf194	chr4:88591437-88654154	0.447	0.00035	0.0054016	yes
XLOC_005644	ABCF2	chr2:127172-139454	-0.446614	5e-05	0.00128047	yes
XLOC_008556	SARS	chr26:1139128-1143022	-0.446528	5e-05	0.00128047	yes
XLOC_007746	TNFRSF1B	chr21:5451977-5465671	0.446262	5e-05	0.00128047	yes
XLOC_002351	SPPL2A	chr10:10235328-10263085	0.445612	0.00035	0.0054016	yes
XLOC_001464	PDXP	chr1:51026209-51029611	-0.445338	0.00045	0.00627168	yes
XLOC_004169	TRAP1	chr14:12473313-12491461	-0.445321	0.00015	0.00291983	yes
XLOC_000059	ENSGALG00000005870	chr1:6582222-6603252	-0.445266	0.0007	0.00841129	yes
XLOC_002107	ENSGALG00000017139	chr1:178272654-178364924	0.444929	0.0006	0.00751835	yes
XLOC_010017	KIF16B	chr3:5413296-5548544	0.444856	0.0004	0.00582238	yes
XLOC_001029	SACS	chr1:176842565-176900914	0.444722	0.0009	0.00986029	yes
XLOC_007411	RPS21	chr20:8282586-8286470	-0.444395	0.0001	0.00217374	yes
XLOC_003739	CNOT6	chr13:13167294-13184110	0.444188	5e-05	0.00128047	yes
XLOC_007030	STK3	chr2:127436599-127569389	0.443864	5e-05	0.00128047	yes
XLOC_008404	FDPS,NUP210L	chr25:1346285-1369964	-0.443846	0.00035	0.0054016	yes
XLOC_006905	ROCK1	chr2:101831931-101908351	0.443469	0.0001	0.00217374	yes
XLOC_000266	H2B-I	chr1:48010461-48011912	0.443383	0.0007	0.00841129	yes
XLOC_004566	POLE	chr15:10007212-10026784	-0.443079	0.00015	0.00291983	yes
XLOC_004700	AK1	chr17:4877409-4880796	-0.442825	0.0009	0.00986029	yes
XLOC_007322	ADNP	chr20:13752744-13772968	0.44269	0.00045	0.00627168	yes
XLOC_002080	PDS5B	chr1:173655058-173730298	0.442241	0.0007	0.00841129	yes
XLOC_000699	USP16	chr1:103318663-103336698	0.441953	0.00045	0.00627168	yes
XLOC_003963	DECR2	chr14:13003753-13008406	-0.441811	0.0006	0.00751835	yes
XLOC_006670	ANLN	chr2:47314674-47343598	0.44106	0.0001	0.00217374	yes
XLOC_013403	SESTD1	chr7:14533687-14570925	0.440787	0.0002	0.00358643	yes
XLOC_009073	NCLN	chr28:1218201-1225645	-0.440654	0.00025	0.00425936	yes
XLOC_002016	TDRD3	chr1:161506640-161608657	0.440586	0.0009	0.00986029	yes
XLOC_007795	DOK2	chr22:1376679-1381157	-0.440473	0.00025	0.00425936	yes
XLOC_001261	BRD1	chr1:18537715-18596571	0.440378	0.00085	0.00956834	yes
XLOC_005476	ENSGALG00000021694	chr19:299177-309503	-0.44016	0.0001	0.00217374	yes
XLOC_008987	CDK5RAP3	chr27:3865614-3868783	-0.440085	0.00055	0.00709803	yes
XLOC_000482	SAMM50	chr1:69242346-69263940	-0.439115	0.0001	0.00217374	yes
XLOC_009380	B3GNT2	chr3:8951134-8968322	0.438666	0.00015	0.00291983	yes
XLOC_004185	NUBP2	chr14:13202042-13206373	-0.43866	0.0001	0.00217374	yes
XLOC_012793	CWF19L1	chr6:8813772-8827110	-0.4383	0.0001	0.00217374	yes
XLOC_003180	USP19	chr12:11558082-11572418	-0.437617	5e-05	0.00128047	yes
XLOC_010178	POLH	chr3:30230595-30238978	-0.437444	5e-05	0.00128047	yes
XLOC_014252	PKN2	chr8:14118085-14145849	0.436924	0.00015	0.00291983	yes
XLOC_008898	WIPF2	chr27:4386658-4390965	-0.435854	0.0003	0.00483006	yes
XLOC_008249	EI24	chr24:384625-392693	-0.435761	5e-05	0.00128047	yes
XLOC_008853	PHB	chr27:3366783-3370919	-0.435551	5e-05	0.00128047	yes
XLOC_004725	METTL11A	chr17:5643001-5645859	-0.435403	0.0002	0.00358643	yes
XLOC_001636	NOP2	chr1:76463547-76468438	-0.43532	0.0002	0.00358643	yes
XLOC_004363	RPLP0	chr15:9437096-9439456	-0.435126	0.0002	0.00358643	yes
XLOC_004615	TRIM7.2	chr16:209965-214262	-0.43468	5e-05	0.00128047	yes
XLOC_008947	KIF18B	chr27:1315854-1323798	-0.434563	0.0001	0.00217374	yes
XLOC_009959	MCM3	chr3:107167585-107179385	-0.434397	5e-05	0.00128047	yes
XLOC_005565	ENSGALG00000026433	chr19:5741147-5746743	-0.434198	5e-05	0.00128047	yes
XLOC_000822	DHRSX	chr1:128072872-128200091	-0.434126	0.00045	0.00627168	yes
XLOC_012829	PALD1	chr6:11096826-11110392	-0.43405	5e-05	0.00128047	yes
XLOC_013330	USP40	chr7:5901675-5933176	0.433379	0.0007	0.00841129	yes
XLOC_007589	PLEKHM2	chr21:4202007-4221119	-0.433133	0.0001	0.00217374	yes
XLOC_009869	IAH1	chr3:95780306-95783845	-0.432994	0.0004	0.00582238	yes
XLOC_012304	NADSYN1,VPS51	chr5:1649050-1673396	-0.432865	0.0006	0.00751835	yes
XLOC_002824	GINS2	chr11:17098226-17103112	-0.432556	0.00065	0.00801015	yes
XLOC_008500	ARNT	chr25:1709350-1730021	-0.432169	0.0001	0.00217374	yes
XLOC_007768	PPCS	chr21:6433182-6435441	-0.432122	0.0002	0.00358643	yes
XLOC_002890	COQ9	chr11:566403-572627	-0.431992	0.00025	0.00425936	yes
XLOC_004009	UQCRC2	chr14:15085439-15096857	-0.431897	0.0001	0.00217374	yes
XLOC_008496	APH1A	chr25:1569583-1573307	-0.431427	0.0001	0.00217374	yes
XLOC_003950	ECI1	chr14:12305557-12310419	-0.430898	0.00015	0.00291983	yes
XLOC_012098	DLST	chr5:37370863-37384872	-0.430742	0.0001	0.00217374	yes
XLOC_006359	ZNF814	chr2:382546-405259	-0.430716	0.0004	0.00582238	yes
XLOC_011759	AIP	chr5:75100-77306	-0.430684	0.0003	0.00483006	yes
XLOC_001182	TNPO3	chr1:630566-647745	-0.430168	0.0001	0.00217374	yes
XLOC_011779	PRPF19	chr5:462579-465459	-0.430109	5e-05	0.00128047	yes
XLOC_001488	C1H12ORF23	chr1:53597858-53610656	0.429872	0.0003	0.00483006	yes
XLOC_005941	LRRFIP2	chr2:49616196-49657547	0.429376	0.00055	0.00709803	yes
XLOC_008536	SKIV2L	chr26:486601-496399	-0.429074	0.0002	0.00358643	yes
XLOC_013220	LZTS2	chr6:22618259-22621679	-0.4285	0.00085	0.00956834	yes
XLOC_010619	FAAH2	chr4:1790748-1795411	-0.428476	0.0004	0.00582238	yes
XLOC_008886	STARD3	chr27:4214936-4228052	-0.427732	0.00055	0.00709803	yes
XLOC_007608	PINK1	chr21:4897970-4906221	-0.427477	0.0001	0.00217374	yes
XLOC_012167	PPP2R5C	chr5:49283996-49330671	0.427458	0.0001	0.00217374	yes
XLOC_003511	NOP16	chr13:9736930-9741756	-0.427216	0.00025	0.00425936	yes
XLOC_013869	UCK2	chr8:5490632-5505931	-0.427137	0.0004	0.00582238	yes
XLOC_008515	PSMB4	chr25:2086671-2089191	-0.427033	0.0001	0.00217374	yes
XLOC_014489	RASA2	chr9:9694580-9736770	0.426855	0.0001	0.00217374	yes
XLOC_007821	ENSGALG00000003492	chr22:2595986-2596853	-0.426355	0.0005	0.00675041	yes
XLOC_001498	TXNRD1	chr1:54742739-54768918	0.426239	0.0009	0.00986029	yes
XLOC_013112	VDAC2	chr6:14411230-14417212	-0.426095	5e-05	0.00128047	yes
XLOC_004384	ENSGALG00000007954	chr15:10844350-10849824	-0.425999	0.00045	0.00627168	yes
XLOC_003799	ZC3H7A	chr14:864325-886393	0.425684	0.00035	0.0054016	yes
XLOC_012847	CAMK2G	chr6:15124115-15249484	0.425569	0.0003	0.00483006	yes
XLOC_003472	SLU7	chr13:7163616-7174656	0.425249	0.0004	0.00582238	yes
XLOC_004380	PES1	chr15:10785297-10792259	-0.424949	5e-05	0.00128047	yes
XLOC_003058	DHX38	chr11:19150948-19161411	-0.424806	0.0002	0.00358643	yes
XLOC_009084	DUS3L	chr28:1548032-1554708	-0.42461	0.0002	0.00358643	yes
XLOC_011932	SSRP1	chr5:16332742-16340495	-0.42353	0.00025	0.00425936	yes
XLOC_003274	TRAIP	chr12:2549853-2567887	-0.423424	0.00035	0.0054016	yes
XLOC_008479	ADAR	chr25:1239379-1249280	-0.42334	0.0002	0.00358643	yes
XLOC_009235	ZNF414	chr28:1722252-1725804	-0.422886	0.00045	0.00627168	yes
XLOC_016549	STOML2	chrZ:8451026-8456885	-0.42268	0.0002	0.00358643	yes
XLOC_001393	UHRF1BP1L	chr1:47005209-47057837	0.422491	0.0002	0.00358643	yes
XLOC_002448	VPS33B	chr10:19554468-19561258	-0.422267	0.00015	0.00291983	yes
XLOC_005443	AATF	chr19:8399834-8441249	-0.422127	0.0002	0.00358643	yes
XLOC_005207	BPTF	chr18:6970300-7017419	0.421906	0.0002	0.00358643	yes
XLOC_003648	RARS	chr13:4107410-4122810	-0.421848	0.0001	0.00217374	yes
XLOC_008069	TMEM57	chr23:2325806-2336889	0.421822	0.0006	0.00751835	yes
XLOC_002922	PDPR	chr11:1775733-1793123	-0.421509	0.0005	0.00675041	yes
XLOC_010428	SENP6	chr3:79966252-79995357	0.421324	0.0002	0.00358643	yes
XLOC_003049	CHTF8	chr11:18358801-18360418	-0.421025	0.00055	0.00709803	yes
XLOC_010840	ARFIP1	chr4:33332207-33375924	0.420713	0.0004	0.00582238	yes
XLOC_007516	ENSGALG00000000508	chr21:162037-170418	-0.420654	0.0002	0.00358643	yes
XLOC_009319	CCDC104	chr3:146473-166112	0.420466	0.0003	0.00483006	yes
XLOC_009339	ZC3H6	chr3:3165724-3195099	0.420456	5e-05	0.00128047	yes
XLOC_009247	CSNK1G2	chr28:2098337-2119878	-0.420405	0.00015	0.00291983	yes
XLOC_000120	SELO	chr1:20071620-20084350	0.420272	0.0003	0.00483006	yes
XLOC_016186	NNT	chrZ:13606613-13649661	0.420113	0.0003	0.00483006	yes
XLOC_012995	PLEKHA1	chr6:30780611-30806669	0.419868	0.0002	0.00358643	yes
XLOC_010626	RPS4	chr4:1867723-1871061	-0.419738	5e-05	0.00128047	yes
XLOC_010154	MCFD2	chr3:26287944-26291968	0.419362	0.00045	0.00627168	yes
XLOC_010170	HSP90AB1	chr3:29630921-29636756	-0.419326	0.00015	0.00291983	yes
XLOC_013246	NRAP	chr6:26971703-27037248	0.419243	0.00055	0.00709803	yes
XLOC_007526	ACOT7	chr21:604536-626571	-0.419199	0.0001	0.00217374	yes
XLOC_009263	POLRMT	chr28:2643881-2658502	-0.418966	0.0002	0.00358643	yes
XLOC_013480	RNF25	chr7:21959844-21963533	-0.418567	0.0008	0.00924683	yes
XLOC_007295	SNRB'	chr20:11094570-11097691	-0.418439	0.0004	0.00582238	yes
XLOC_009349	PYGB	chr3:4121557-4135789	-0.418412	0.00075	0.00879292	yes
XLOC_001642	ZNF384	chr1:76569044-76594731	-0.418199	0.0004	0.00582238	yes
XLOC_005556	TSR1	chr19:5615261-5623796	-0.417818	0.0003	0.00483006	yes
XLOC_004655	ENSGALG00000008936	chr17:927030-933004	-0.417436	0.0009	0.00986029	yes
XLOC_008244	RPUSD4	chr24:305577-309020	-0.41733	0.0007	0.00841129	yes
XLOC_010655	ENSGALG00000005727	chr4:2408018-2413262	-0.416912	5e-05	0.00128047	yes
XLOC_009529	ZNF318	chr3:30366352-30390590	0.416447	0.0009	0.00986029	yes
XLOC_016405	ARRDC3	chrZ:59156359-59170693	0.41639	0.00085	0.00956834	yes
XLOC_009733	REV3L	chr3:65542810-65609587	0.416332	0.00035	0.0054016	yes
XLOC_011784	gga-mir-6579-2	chr5:507410-517159	-0.416035	0.00055	0.00709803	yes
XLOC_007272	POFUT1	chr20:10487517-10491477	-0.415969	0.00045	0.00627168	yes
XLOC_014873	GYG1	chr9:23410227-23425241	0.414805	0.00035	0.0054016	yes
XLOC_002371	KIF7	chr10:12320482-12329332	-0.414675	0.00045	0.00627168	yes
XLOC_013724	GMPPA	chr7:21632939-21636638	-0.414622	0.00055	0.00709803	yes
XLOC_002857	ENSGALG00000023447	chr11:18371566-18374690	-0.414128	0.0001	0.00217374	yes
XLOC_000927	RBM26	chr1:152319330-152367787	0.413029	0.00025	0.00425936	yes
XLOC_002316	SLTM	chr10:6377332-6395463	0.412967	0.0005	0.00675041	yes
XLOC_012541	HECTD1	chr5:33616117-33666611	0.412815	0.0006	0.00751835	yes
XLOC_009355	PTK7	chr3:4315975-4342087	-0.412464	0.0003	0.00483006	yes
XLOC_000197	TBC1D15	chr1:36415500-36445660	0.411406	0.0001	0.00217374	yes
XLOC_008125	PPIE	chr23:5408457-5419575	-0.411308	0.00035	0.0054016	yes
XLOC_013317	PURH	chr7:4312645-4330369	-0.410986	0.00015	0.00291983	yes
XLOC_006367	DHX30	chr2:708804-733943	-0.410799	5e-05	0.00128047	yes
XLOC_004164	MGRN1	chr14:12349366-12396724	-0.410153	0.0008	0.00924683	yes
XLOC_005534	PHKG1	chr19:4896317-4901236	-0.409874	0.0004	0.00582238	yes
XLOC_013842	ASPM	chr8:2593759-2625649	0.409297	0.00045	0.00627168	yes
XLOC_002387	MCTP2	chr10:14461078-14573856	0.40928	0.0001	0.00217374	yes
XLOC_013980	USP33	chr8:17880389-17914424	0.409065	0.0009	0.00986029	yes
XLOC_003549	RNF130	chr13:12716333-12748476	-0.408848	0.0006	0.00751835	yes
XLOC_016340	REEP5	chrZ:45811318-45828704	0.407505	0.00065	0.00801015	yes
XLOC_000708	IFNAR1	chr1:104652222-104670306	0.407163	0.00085	0.00956834	yes
XLOC_000129	ATP6AP1	chr1:22120621-22168143	0.406568	0.0004	0.00582238	yes
XLOC_008669	TIMM17A	chr26:1088420-1102770	-0.406203	0.00055	0.00709803	yes
XLOC_011442	SLC25A4	chr4:38807036-38809857	-0.405947	0.0005	0.00675041	yes
XLOC_005262	ENSGALG00000007300	chr18:10246615-10250302	-0.405936	0.0001	0.00217374	yes
XLOC_013830	PRPF38B	chr8:1242819-1250448	0.405844	0.0004	0.00582238	yes
XLOC_011989	PEX16	chr5:23220156-23225383	-0.405695	0.00035	0.0054016	yes
XLOC_011083	BOD1L1	chr4:76956827-76994096	0.405466	0.00035	0.0054016	yes
XLOC_016560	CREB3	chrZ:9027544-9031515	-0.405179	0.00085	0.00956834	yes
XLOC_000536	GAPDH	chr1:76434646-76437498	-0.405029	0.0005	0.00675041	yes
XLOC_008008	LYPLA2	chr23:5540375-5544210	-0.404887	0.00045	0.00627168	yes
XLOC_008477	ENSGALG00000006229	chr25:1223441-1225768	-0.404854	0.0009	0.00986029	yes
XLOC_003990	ENSGALG00000028172	chr14:13602619-13612307	-0.404435	0.0006	0.00751835	yes
XLOC_005260	PCYT2	chr18:10233634-10238009	-0.404085	0.00075	0.00879292	yes
XLOC_006338	RPLP1	chr2:145289504-145290656	-0.403852	0.00055	0.00709803	yes
XLOC_014550	ABCF3	chr9:15316944-15324334	-0.40379	0.0003	0.00483006	yes
XLOC_004081	ATPAF2	chr14:4981260-4986627	-0.403513	0.00055	0.00709803	yes
XLOC_007646	VAMP3	chr21:308982-312748	-0.403387	0.00085	0.00956834	yes
XLOC_005648	TMUB1	chr2:271670-274006	-0.403341	0.00075	0.00879292	yes
XLOC_005421	ENSGALG00000005093	chr19:7200956-7206221	-0.402598	0.0004	0.00582238	yes
XLOC_002660	IDH2	chr10:19519614-19522933	-0.402454	0.0005	0.00675041	yes
XLOC_008558	STRIP1	chr26:1264324-1273712	-0.402263	0.0005	0.00675041	yes
XLOC_005306	NSUN5	chr19:295539-298397	-0.402148	0.0006	0.00751835	yes
XLOC_003255	TMEM115	chr12:1435836-1439233	-0.401833	0.00055	0.00709803	yes
XLOC_004383	SF3A1	chr15:10827348-10840824	-0.401641	0.0003	0.00483006	yes
XLOC_005699	MYO1G	chr2:4038248-4047178	-0.401623	0.00015	0.00291983	yes
XLOC_007851	BNIP3L	chr22:524084-537224	0.400819	0.0002	0.00358643	yes
XLOC_011687	FAM193A	chr4:82049671-82097810	0.400719	0.0005	0.00675041	yes
XLOC_008731	WDR77	chr26:3154032-3156732	-0.400639	0.0003	0.00483006	yes
XLOC_014299	ENSGALG00000010217	chr8:19826290-19837302	-0.399657	0.0005	0.00675041	yes
XLOC_014729	DOCK10	chr9:7986343-8127624	0.399444	0.00055	0.00709803	yes
XLOC_007482	ENSGALG00000007509	chr20:11259505-11339030	0.398642	0.00055	0.00709803	yes
XLOC_000947	NAA16	chr1:165191022-165255094	0.39843	0.00085	0.00956834	yes
XLOC_011060	RELL1	chr4:69444998-69466051	0.398323	0.0002	0.00358643	yes
XLOC_001231	PTPN12	chr1:12381898-12422097	0.397813	0.00025	0.00425936	yes
XLOC_016214	KIF2A	chrZ:19280023-19337229	0.397713	0.00035	0.0054016	yes
XLOC_008121	YARS	chr23:5216608-5221415	-0.397614	0.0002	0.00358643	yes
XLOC_005327	C1QBP	chr19:3430894-3433418	-0.397404	0.00015	0.00291983	yes
XLOC_012924	ARHGAP19	chr6:21907729-21926841	-0.397036	0.00035	0.0054016	yes
XLOC_010751	CUL4B	chr4:16354477-16378429	0.396867	0.00035	0.0054016	yes
XLOC_009269	POLR2E	chr28:2853885-2856231	-0.396826	0.0004	0.00582238	yes
XLOC_002935	NUP93	chr11:2038583-2104274	-0.396813	0.00055	0.00709803	yes
XLOC_002400	gga-mir-1737	chr10:16525293-16575687	0.396738	0.00055	0.00709803	yes
XLOC_001501	HSP90B1	chr1:54869422-54879269	0.396712	0.00015	0.00291983	yes
XLOC_001466	ENSGALG00000028164	chr1:51039364-51047436	-0.395926	0.0005	0.00675041	yes
XLOC_005326	ENSGALG00000001630	chr19:3421352-3430208	-0.395567	0.00065	0.00801015	yes
XLOC_011176	SLC25A14	chr4:1536609-1543497	-0.395281	0.00055	0.00709803	yes
XLOC_007271	TM9SF4	chr20:10461798-10472166	-0.39523	0.00055	0.00709803	yes
XLOC_004609	GNB2L1	chr16:139263-142727	-0.394464	0.00035	0.0054016	yes
XLOC_003685	B4GAL-T7	chr13:9430153-9431742	-0.394163	0.0007	0.00841129	yes
XLOC_003497	NHP2	chr13:9420876-9422692	-0.394014	0.00075	0.00879292	yes
XLOC_010399	ENSGALG00000015611	chr3:74831498-74853078	0.393622	0.0009	0.00986029	yes
XLOC_009991	USP34	chr3:2177271-2295866	0.393428	0.00085	0.00956834	yes
XLOC_006511	NDUFA4	chr2:26144941-26148789	-0.3934	0.0003	0.00483006	yes
XLOC_001880	RAB9A	chr1:122427931-122436059	0.393014	0.0006	0.00751835	yes
XLOC_011938	CCND1	chr5:16827732-16840932	-0.392392	0.0006	0.00751835	yes
XLOC_003872	TBL3	chr14:6136626-6146861	-0.391965	0.0004	0.00582238	yes
XLOC_011766	NDUFS8	chr5:199551-201194	-0.391896	0.0008	0.00924683	yes
XLOC_007311	ZNF217	chr20:12871068-12883698	0.39107	0.0003	0.00483006	yes
XLOC_008956	PLEKHM1	chr27:1586681-1601817	-0.390975	0.0009	0.00986029	yes
XLOC_007630	ECE-1	chr21:6600257-6609039	-0.390273	0.00085	0.00956834	yes
XLOC_003686	LMAN2	chr13:9432548-9436987	-0.389431	0.00045	0.00627168	yes
XLOC_010639	DKC1	chr4:2094841-2104015	-0.388591	0.0004	0.00582238	yes
XLOC_005522	MDH2	chr19:4285317-4293888	-0.388081	0.0008	0.00924683	yes
XLOC_008448	UBQLN4	chr25:146994-158427	-0.388072	0.0007	0.00841129	yes
XLOC_001425	SREBF2	chr1:49351393-49367782	-0.386816	0.0006	0.00751835	yes
XLOC_014484	MRPL44	chr9:8938637-8941635	-0.385551	0.00045	0.00627168	yes
XLOC_002889	POLR2C	chr11:558597-566295	-0.385171	0.0007	0.00841129	yes
XLOC_011771	TMEM258	chr5:247986-249858	-0.385014	0.0009	0.00986029	yes
XLOC_004390	THOC5	chr15:11107872-11126680	-0.384627	0.00075	0.00879292	yes
XLOC_007822	AGPAT6	chr22:2599401-2606625	-0.384062	0.0008	0.00924683	yes
XLOC_014554	PSMD2	chr9:15363724-15369726	-0.383312	0.0003	0.00483006	yes
XLOC_008047	GPN2	chr23:1795709-1800206	-0.383025	0.0007	0.00841129	yes
XLOC_005670	SCAP	chr2:869059-919676	-0.382771	0.00055	0.00709803	yes
XLOC_010272	ACAT2	chr3:44881986-44889927	-0.382045	0.0007	0.00841129	yes
XLOC_006683	ENSGALG00000019602	chr2:49671234-49706811	0.381412	0.0008	0.00924683	yes
XLOC_002663	UNC45A	chr10:19571187-19577840	-0.380455	0.00085	0.00956834	yes
XLOC_012704	PSMA3	chr5:55164385-55172953	-0.380386	0.0004	0.00582238	yes
XLOC_007447	PSMF1	chr20:10210993-10216774	-0.379614	0.00075	0.00879292	yes
XLOC_011540	AP1AR	chr4:56788243-56808532	0.379614	0.0005	0.00675041	yes
XLOC_009098	ENSGALG00000014589	chr28:2157558-2166148	-0.379558	0.00075	0.00879292	yes
XLOC_013014	MKI67	chr6:32890713-32910556	0.377357	0.0009	0.00986029	yes
XLOC_013682	CDCA7	chr7:16830039-16838026	-0.377256	0.00065	0.00801015	yes
XLOC_005382	RPL23A	chr19:5800726-5803129	-0.376608	0.00085	0.00956834	yes
XLOC_007858	R3HCC1	chr22:1212179-1250082	-0.374791	0.00055	0.00709803	yes
XLOC_011558	PPP3CA	chr4:59910287-60049717	0.373951	0.00075	0.00879292	yes
XLOC_000263	WBP11	chr1:47916129-47924400	-0.373582	0.0008	0.00924683	yes
XLOC_002264	ACTG1	chr10:2014376-2015913	-0.373534	0.00075	0.00879292	yes
XLOC_001682	TMEM39A	chr1:80011890-80020223	-0.370546	0.0009	0.00986029	yes
XLOC_002918	SF3B3	chr11:1714128-1742698	-0.370203	0.00065	0.00801015	yes
XLOC_009093	PLEKHJ1	chr28:1967284-1973793	-0.36935	0.00075	0.00879292	yes
XLOC_002557	MAPK6	chr10:8418111-8446458	0.368671	0.00075	0.00879292	yes
XLOC_007262	HM13	chr20:10334331-10346234	-0.368587	0.0009	0.00986029	yes
XLOC_006698	PDIA4	chr2:54483349-54494846	0.368185	0.00055	0.00709803	yes
XLOC_004752	RPL7A	chr17:6866151-6869274	-0.368037	0.0009	0.00986029	yes
XLOC_010673	ENSGALG00000006157	chr4:4111909-4145007	0.367295	0.00085	0.00956834	yes
XLOC_003146	UQCRC1	chr12:9046000-9054965	-0.366444	0.0009	0.00986029	yes
XLOC_011328	SLC25A6	chr4:16521843-16523820	-0.366419	0.00075	0.00879292	yes
XLOC_014728	CUL3	chr9:7882660-7936025	0.366015	0.00065	0.00801015	yes
XLOC_014685	GGA.31975	chr9:4088879-4096004	-0.364911	0.0008	0.00924683	yes
XLOC_007782	PCNA	chr22:334051-336642	-0.364855	0.00075	0.00879292	yes
XLOC_011783	OSBP	chr5:503068-506770	-0.363701	0.00065	0.00801015	yes
XLOC_014549	AP2M1	chr9:15293531-15316234	-0.359576	0.00085	0.00956834	yes
