# Supplementary material for: Long intergenic non-coding RNA GALMD3 in chicken Marek’s disease
Source: Sci Rep. 2017 Aug 31;7:10294. doi: 10.1038/s41598-017-10900-2 (PMC5579197; doi:10.1038/s41598-017-10900-2)
Supplement: Supplementary file 3 — Supplementary Table S4 Target genes of gga-miR-223 [file 41598_2017_10900_MOESM3_ESM.xls]

## Sheet: TargetScan7
Supplementary Table S4 Target genes of gga-miR-223 predicted by TargetScan.
Human ortholog of target gene	Representative transcript	Gene name	3P-seq tags + 5	Conserved sites total	Conserved 8mer sites	Conserved 7mer-m8 sites	Conserved 7mer-A1 sites	Poorly conserved sites total	Poorly conserved 8mer sites	Poorly conserved 7mer-m8 sites	Poorly conserved 7mer-A1 sites	6mer sites	Representative miRNA	Cumulative weighted context++ score	Total context++ score	Aggregate PCT	Previous TargetScan publication(s)
TFRC	ENST00000540528.1	transferrin receptor	296	0	0	0	0	2	1	0	1	0	gga-miR-223	-1.2	-1.29	0.15
AC026703.1	ENST00000326958.1		182	0	0	0	0	1	1	0	0	0	gga-miR-223	-1.14	-1.14	< 0.1
DDI2	ENST00000480945.1	DNA-damage inducible 1 homolog 2 (S. cerevisiae)	357	0	0	0	0	3	1	1	1	0	gga-miR-223	-0.91	-0.91	ORF
FBXW7	ENST00000281708.4	F-box and WD repeat domain containing 7, E3 ubiquitin protein ligase	12	2	2	0	0	1	0	0	1	0	gga-miR-223	-0.78	-0.78	0.72	2007, 2009, 2011
GRTP1	ENST00000375431.4	growth hormone regulated TBC protein 1	1279	0	0	0	0	1	1	0	0	0	gga-miR-223	-0.77	-0.77	< 0.1
ACVR2A	ENST00000241416.7	activin A receptor, type IIA	109	1	1	0	0	1	0	1	0	0	gga-miR-223	-0.75	-0.75	0.29	2007, 2009, 2011
C7orf71	ENST00000409974.3	chromosome 7 open reading frame 71	5	0	0	0	0	1	1	0	0	0	gga-miR-223	-0.73	-0.73	< 0.1
IKBIP	ENST00000393042.3	IKBKB interacting protein	207	0	0	0	0	1	1	0	0	0	gga-miR-223	-0.73	-0.73	ORF
SLC38A11	ENST00000303735.4	solute carrier family 38, member 11	5	0	0	0	0	1	1	0	0	0	gga-miR-223	-0.71	-0.71	< 0.1
TNFSF10	ENST00000420541.2	tumor necrosis factor (ligand) superfamily, member 10	28	0	0	0	0	1	1	0	0	0	gga-miR-223	-0.71	-0.71	ORF
AEBP2	ENST00000266508.9	AE binding protein 2	1228	1	0	0	1	2	1	0	1	0	gga-miR-223	-0.68	-0.74	0.51	2007, 2011
DUS4L	ENST00000265720.3	dihydrouridine synthase 4-like (S. cerevisiae)	101	0	0	0	0	1	1	0	0	0	gga-miR-223	-0.66	-0.67	< 0.1
EIF1	ENST00000469257.1	eukaryotic translation initiation factor 1	415	1	1	0	0	0	0	0	0	0	gga-miR-223	-0.61	-0.63	0.2
CLDN22	ENST00000323319.5	claudin 22	5	0	0	0	0	1	1	0	0	0	gga-miR-223	-0.61	-0.61	< 0.1
PAPD5	ENST00000357464.3	PAP associated domain containing 5	152	1	1	0	0	0	0	0	0	0	gga-miR-223	-0.6	-0.6	0.18	2009, 2011
KIF13A	ENST00000378814.5	kinesin family member 13A	725	0	0	0	0	3	0	0	3	0	gga-miR-223	-0.59	-0.64	< 0.1
FBXO8	ENST00000393674.2	F-box protein 8	50	1	1	0	0	0	0	0	0	0	gga-miR-223	-0.59	-0.59	0.32	2007, 2009, 2011
DCBLD2	ENST00000326840.6	discoidin, CUB and LCCL domain containing 2	798	0	0	0	0	1	1	0	0	0	gga-miR-223	-0.56	-0.57	< 0.1
PRSS57	ENST00000329267.7	protease, serine, 57	5	0	0	0	0	1	1	0	0	0	gga-miR-223	-0.56	-0.56	< 0.1
LMO2	ENST00000395833.3	LIM domain only 2 (rhombotin-like 1)	8	1	1	0	0	0	0	0	0	0	gga-miR-223	-0.55	-0.55	0.3	2007, 2009, 2011
AGO3	ENST00000373191.4	argonaute RISC catalytic component 3	198	1	1	0	0	1	1	0	0	2	gga-miR-223	-0.53	-0.76	0.4
POU6F2	ENST00000518318.2	POU class 6 homeobox 2	5	1	1	0	0	1	1	0	0	0	gga-miR-223	-0.52	-0.52	0.22
UBE2W	ENST00000517608.1	ubiquitin-conjugating enzyme E2W (putative)	102	1	1	0	0	1	1	0	0	0	gga-miR-223	-0.49	-1.02	0.5	2009, 2011
KIF3B	ENST00000375712.3	kinesin family member 3B	182	0	0	0	0	3	0	1	2	0	gga-miR-223	-0.49	-0.49	0.23
ZNF438	ENST00000331737.6	zinc finger protein 438	15	0	0	0	0	1	1	0	0	0	gga-miR-223	-0.49	-0.49	< 0.1
ISOC1	ENST00000173527.5	isochorismatase domain containing 1	390	0	0	0	0	1	1	0	0	0	gga-miR-223	-0.49	-0.51	< 0.1
STAM	ENST00000377524.3	signal transducing adaptor molecule (SH3 domain and ITAM motif) 1	723	0	0	0	0	1	1	0	0	1	gga-miR-223	-0.48	-0.54	< 0.1
TRMT1L	ENST00000367504.3	tRNA methyltransferase 1 homolog (S. cerevisiae)-like	410	0	0	0	0	1	1	0	0	0	gga-miR-223	-0.48	-0.49	ORF
MMP16	ENST00000286614.6	matrix metallopeptidase 16 (membrane-inserted)	12	2	1	0	1	1	1	0	0	0	gga-miR-223	-0.48	-0.83	0.74	2007, 2009, 2011
SLC25A6	ENST00000381401.5	solute carrier family 25 (mitochondrial carrier; adenine nucleotide translocator), member 6	5	0	0	0	0	1	1	0	0	0	gga-miR-223	-0.48	-0.48	< 0.1
FAM133B	ENST00000438306.1	family with sequence similarity 133, member B	32	0	0	0	0	1	1	0	0	0	gga-miR-223	-0.48	-0.48	< 0.1
ERRFI1	ENST00000377482.5	ERBB receptor feedback inhibitor 1	3807	0	0	0	0	1	1	0	0	0	gga-miR-223	-0.47	-0.47	< 0.1
RORB	ENST00000376896.3	RAR-related orphan receptor B	5	1	0	1	0	1	1	0	0	0	gga-miR-223	-0.47	-0.47	0.48
ST6GALNAC5	ENST00000477717.1	ST6 (alpha-N-acetyl-neuraminyl-2,3-beta-galactosyl-1,3)-N-acetylgalactosaminide alpha-2,6-sialyltransferase 5	7	0	0	0	0	1	1	0	0	1	gga-miR-223	-0.47	-0.47	< 0.1
BIVM	ENST00000448849.2	basic, immunoglobulin-like variable motif containing	440	0	0	0	0	1	1	0	0	0	gga-miR-223	-0.46	-0.48	< 0.1
FAM133A	ENST00000538690.1	family with sequence similarity 133, member A	14	0	0	0	0	1	1	0	0	0	gga-miR-223	-0.46	-0.46	< 0.1
ZBTB2	ENST00000325144.4	zinc finger and BTB domain containing 2	832	0	0	0	0	1	1	0	0	0	gga-miR-223	-0.46	-0.48	< 0.1
SMIM13	ENST00000416247.2	small integral membrane protein 13	199	0	0	0	0	2	0	2	0	0	gga-miR-223	-0.46	-0.82	0.25
PLAG1	ENST00000316981.3	pleiomorphic adenoma gene 1	58	0	0	0	0	2	1	0	1	1	gga-miR-223	-0.44	-0.46	< 0.1
HLF	ENST00000226067.5	hepatic leukemia factor	15	2	0	1	1	1	0	0	1	0	gga-miR-223	-0.44	-0.49	0.68	2007, 2009, 2011
SCN3A	ENST00000360093.3	sodium channel, voltage-gated, type III, alpha subunit	5	0	0	0	0	1	1	0	0	0	gga-miR-223	-0.43	-0.43	0.12	2007, 2009, 2011
GTPBP1	ENST00000216044.5	GTP binding protein 1	1765	0	0	0	0	1	1	0	0	0	gga-miR-223	-0.43	-0.45	< 0.1
EPB41L2	ENST00000531410.1	erythrocyte membrane protein band 4.1-like 2	353	0	0	0	0	1	1	0	0	0	gga-miR-223	-0.43	-0.44	0.11
KCNMB3	ENST00000497599.1	potassium large conductance calcium-activated channel, subfamily M beta member 3	8	0	0	0	0	1	0	0	1	1	gga-miR-223	-0.43	-0.43	< 0.1
ELF2	ENST00000394235.2	E74-like factor 2 (ets domain transcription factor)	26	0	0	0	0	1	1	0	0	0	gga-miR-223	-0.43	-0.43	0.1
PARD6B	ENST00000371610.2	par-6 family cell polarity regulator beta	277	0	0	0	0	1	0	1	0	1	gga-miR-223	-0.43	-0.43	< 0.1
ASH1L	ENST00000368346.3	ash1 (absent, small, or homeotic)-like (Drosophila)	56	0	0	0	0	2	2	0	0	0	gga-miR-223	-0.42	-0.42	< 0.1
ABHD2	ENST00000352732.5	abhydrolase domain containing 2	210	1	1	0	0	0	0	0	0	1	gga-miR-223	-0.42	-0.42	0.2	2009
SCD5	ENST00000319540.4	stearoyl-CoA desaturase 5	1181	0	0	0	0	2	0	2	0	0	gga-miR-223	-0.42	-0.42	0.25	2009, 2011
SCN1A	ENST00000423058.2	sodium channel, voltage-gated, type I, alpha subunit	21	1	1	0	0	0	0	0	0	1	gga-miR-223	-0.42	-0.57	0.23	2011
TENM1	ENST00000371130.3	teneurin transmembrane protein 1	5	0	0	0	0	1	1	0	0	1	gga-miR-223	-0.41	-0.41	< 0.1
S1PR3	ENST00000358157.2	sphingosine-1-phosphate receptor 3	70	0	0	0	0	1	1	0	0	0	gga-miR-223	-0.41	-0.58	< 0.1
PRKACB	ENST00000370689.2	protein kinase, cAMP-dependent, catalytic, beta	344	1	0	1	0	1	0	0	1	1	gga-miR-223	-0.41	-0.41	0.44	2009, 2011
CAV1	ENST00000405348.1	caveolin 1, caveolae protein, 22kDa	415	0	0	0	0	2	1	1	0	0	gga-miR-223	-0.41	-0.62	< 0.1
PRKAR2A	ENST00000265563.8	protein kinase, cAMP-dependent, regulatory, type II, alpha	583	0	0	0	0	1	1	0	0	0	gga-miR-223	-0.41	-0.43	< 0.1
RGN	ENST00000397180.1	regucalcin	852	0	0	0	0	1	0	1	0	0	gga-miR-223	-0.41	-0.41	< 0.1
AL590483.1	ENST00000598000.1	Uncharacterized protein; cDNA FLJ42623 fis, clone BRACE3015894	5	0	0	0	0	1	0	1	0	0	gga-miR-223	-0.41	-0.41	< 0.1
MOB4	ENST00000233892.4	MOB family member 4, phocein	123	0	0	0	0	1	1	0	0	0	gga-miR-223	-0.4	-0.47	< 0.1
AKAP12	ENST00000402676.2	A kinase (PRKA) anchor protein 12	913	0	0	0	0	2	2	0	0	0	gga-miR-223	-0.4	-0.58	< 0.1
LMBRD1	ENST00000370577.3	LMBR1 domain containing 1	269	0	0	0	0	1	0	1	0	0	gga-miR-223	-0.4	-0.4	< 0.1
TEAD1	ENST00000361905.4	TEA domain family member 1 (SV40 transcriptional enhancer factor)	740	0	0	0	0	2	2	0	0	0	gga-miR-223	-0.39	-0.4	< 0.1
CASP8	ENST00000392259.2	caspase 8, apoptosis-related cysteine peptidase	64	0	0	0	0	2	0	1	1	0	gga-miR-223	-0.39	-0.39	ORF
ZBTB46	ENST00000245663.4	zinc finger and BTB domain containing 46	71	0	0	0	0	1	0	1	0	0	gga-miR-223	-0.39	-0.39	< 0.1
PRIM2	ENST00000607273.1	primase, DNA, polypeptide 2 (58kDa)	32	0	0	0	0	1	0	1	0	0	gga-miR-223	-0.39	-0.39	< 0.1
SDHD	ENST00000526592.1	succinate dehydrogenase complex, subunit D, integral membrane protein	62	0	0	0	0	1	0	1	0	0	gga-miR-223	-0.39	-0.39	ORF
SERTAD4	ENST00000367012.3	SERTA domain containing 4	296	0	0	0	0	1	1	0	0	0	gga-miR-223	-0.38	-0.38	< 0.1
NFIB	ENST00000397575.3	nuclear factor I/B	1149	1	0	1	0	0	0	0	0	0	gga-miR-223	-0.38	-0.38	0.4	2007, 2009, 2011
RP11-57H12.6	ENST00000604534.1	TMEM56-RWDD3 protein	49	0	0	0	0	1	0	1	0	0	gga-miR-223	-0.38	-0.38	ORF
PHTF2	ENST00000416283.2	putative homeodomain transcription factor 2	1730	0	0	0	0	2	0	0	2	0	gga-miR-223	-0.38	-0.38	< 0.1
HSPE1-MOB4	ENST00000604458.1	HSPE1-MOB4 readthrough	123	0	0	0	0	1	1	0	0	0	gga-miR-223	-0.37	-0.46	< 0.1
FBXO28	ENST00000424254.2	F-box protein 28	461	0	0	0	0	2	0	2	0	1	gga-miR-223	-0.37	-0.54	< 0.1
ZC3H15	ENST00000337859.6	zinc finger CCCH-type containing 15	395	0	0	0	0	1	0	1	0	0	gga-miR-223	-0.37	-0.37	0.22
FGF13	ENST00000315930.6	fibroblast growth factor 13	17	0	0	0	0	1	1	0	0	0	gga-miR-223	-0.37	-0.43	< 0.1
EGLN1	ENST00000366641.3	egl-9 family hypoxia-inducible factor 1	505	1	1	0	0	0	0	0	0	0	gga-miR-223	-0.36	-0.36	0.29	2011
CPEB2	ENST00000538197.1	cytoplasmic polyadenylation element binding protein 2	367	0	0	0	0	1	0	0	1	1	gga-miR-223	-0.36	-0.37	< 0.1
GLRA3	ENST00000274093.3	glycine receptor, alpha 3	5	0	0	0	0	1	1	0	0	0	gga-miR-223	-0.36	-0.36	0.16
SMIM21	ENST00000579022.1	small integral membrane protein 21	5	0	0	0	0	1	0	0	1	0	gga-miR-223	-0.36	-0.36	< 0.1
GALNT7	ENST00000265000.4	UDP-N-acetyl-alpha-D-galactosamine:polypeptide N-acetylgalactosaminyltransferase 7 (GalNAc-T7)	953	0	0	0	0	2	0	1	1	0	gga-miR-223	-0.36	-0.36	0.25
C10orf11	ENST00000496424.2	chromosome 10 open reading frame 11	5	1	0	1	0	0	0	0	0	0	gga-miR-223	-0.36	-0.36	0.46
FAM19A4	ENST00000295569.7	family with sequence similarity 19 (chemokine (C-C motif)-like), member A4	5	0	0	0	0	1	0	1	0	1	gga-miR-223	-0.36	-0.36	< 0.1
RDH10	ENST00000240285.5	retinol dehydrogenase 10 (all-trans)	640	1	0	1	0	0	0	0	0	0	gga-miR-223	-0.36	-0.36	0.41	2009, 2011
ABL1	ENST00000318560.5	c-abl oncogene 1, non-receptor tyrosine kinase	1188	0	0	0	0	1	1	0	0	0	gga-miR-223	-0.36	-0.36	< 0.1
PRKCE	ENST00000306156.3	protein kinase C, epsilon	164	1	1	0	0	0	0	0	0	0	gga-miR-223	-0.35	-0.35	0.27	2009, 2011
ATP1B1	ENST00000367816.1	ATPase, Na+/K+ transporting, beta 1 polypeptide	656	1	0	1	0	0	0	0	0	0	gga-miR-223	-0.35	-0.35	0.37	2011
C9orf129	ENST00000375419.1	chromosome 9 open reading frame 129	5	0	0	0	0	1	0	1	0	0	gga-miR-223	-0.35	-0.35	< 0.1
FSTL5	ENST00000306100.5	follistatin-like 5	5	0	0	0	0	2	0	1	1	0	gga-miR-223	-0.35	-0.35	< 0.1
USP42	ENST00000306177.5	ubiquitin specific peptidase 42	86	1	1	0	0	0	0	0	0	0	gga-miR-223	-0.35	-0.35	0.24	2009, 2011
SHOX2	ENST00000490689.2	short stature homeobox 2	66	1	0	1	0	0	0	0	0	0	gga-miR-223	-0.35	-0.35	0.37	2009
ETS1	ENST00000345075.4	v-ets avian erythroblastosis virus E26 oncogene homolog 1	1423	1	1	0	0	0	0	0	0	0	gga-miR-223	-0.34	-0.36	0.22	2009, 2011
HMCN1	ENST00000367492.2	hemicentin 1	7	0	0	0	0	1	1	0	0	0	gga-miR-223	-0.34	-0.34	< 0.1
RNF128	ENST00000324342.3	ring finger protein 128, E3 ubiquitin protein ligase	17	0	0	0	0	1	1	0	0	0	gga-miR-223	-0.34	-0.34	< 0.1
AP3M1	ENST00000355264.4	adaptor-related protein complex 3, mu 1 subunit	601	0	0	0	0	1	0	1	0	0	gga-miR-223	-0.34	-0.34	< 0.1
UBE2Q2	ENST00000267938.4	ubiquitin-conjugating enzyme E2Q family member 2	106	1	1	0	0	0	0	0	0	0	gga-miR-223	-0.34	-0.38	0.21	2009, 2011
MT-ATP6	ENST00000361899.2	mitochondrially encoded ATP synthase 6	239820	0	0	0	0	3	0	1	2	0	gga-miR-223	-0.34	-0.68	< 0.1
ZNF207	ENST00000394670.4	zinc finger protein 207	839	0	0	0	0	3	0	2	1	0	gga-miR-223	-0.34	-0.52	0.39
EMX2	ENST00000442245.4	empty spiracles homeobox 2	54	0	0	0	0	1	0	0	1	3	gga-miR-223	-0.33	-0.34	< 0.1
FLRT3	ENST00000378053.3	fibronectin leucine rich transmembrane protein 3	11	0	0	0	0	2	0	1	1	1	gga-miR-223	-0.33	-0.44	< 0.1
GPR26	ENST00000284674.1	G protein-coupled receptor 26	5	0	0	0	0	1	0	1	0	0	gga-miR-223	-0.33	-0.33	< 0.1
RBPJ	ENST00000342320.4	recombination signal binding protein for immunoglobulin kappa J region	70	1	0	1	0	0	0	0	0	0	gga-miR-223	-0.33	-0.33	0.31	2007
IFT81	ENST00000242591.5	intraflagellar transport 81 homolog (Chlamydomonas)	29	0	0	0	0	1	0	0	1	0	gga-miR-223	-0.33	-0.33	< 0.1
OR4A5	ENST00000319760.6	olfactory receptor, family 4, subfamily A, member 5	5	0	0	0	0	1	0	1	0	0	gga-miR-223	-0.33	-0.33	< 0.1
CBLB	ENST00000264122.4	Cbl proto-oncogene B, E3 ubiquitin protein ligase	469	1	1	0	0	0	0	0	0	0	gga-miR-223	-0.33	-0.33	0.31	2009, 2011
PDS5B	ENST00000315596.10	PDS5, regulator of cohesion maintenance, homolog B (S. cerevisiae)	1493	1	1	0	0	0	0	0	0	0	gga-miR-223	-0.32	-0.32	0.28	2007, 2009, 2011
CA2	ENST00000285379.5	carbonic anhydrase II	181	0	0	0	0	2	1	0	1	0	gga-miR-223	-0.32	-0.78	< 0.1
STK39	ENST00000355999.4	serine threonine kinase 39	266	1	0	1	0	0	0	0	0	0	gga-miR-223	-0.32	-0.32	0.36	2007, 2011
RHOB	ENST00000272233.4	ras homolog family member B	6532	0	0	0	0	1	0	1	0	0	gga-miR-223	-0.32	-0.32	< 0.1
VIM	ENST00000224237.5	vimentin	31747	0	0	0	0	1	0	1	0	0	gga-miR-223	-0.32	-0.32	0.16
SUN1	ENST00000456758.2	Sad1 and UNC84 domain containing 1	376	0	0	0	0	1	1	0	0	0	gga-miR-223	-0.31	-0.33	0.15
ENAH	ENST00000366844.3	enabled homolog (Drosophila)	415	0	0	0	0	2	0	1	1	1	gga-miR-223	-0.31	-0.51	0.11
FAM110B	ENST00000361488.3	family with sequence similarity 110, member B	60	0	0	0	0	3	1	2	0	0	gga-miR-223	-0.31	-0.52	0.3
DNAJA1	ENST00000330899.4	DnaJ (Hsp40) homolog, subfamily A, member 1	789	0	0	0	0	1	0	1	0	0	gga-miR-223	-0.31	-0.37	< 0.1
BAAT	ENST00000259407.2	bile acid CoA: amino acid N-acyltransferase (glycine N-choloyltransferase)	5	0	0	0	0	1	0	1	0	0	gga-miR-223	-0.31	-0.31	0.22
PIK3CD	ENST00000536656.1	phosphatidylinositol-4,5-bisphosphate 3-kinase, catalytic subunit delta	5	0	0	0	0	1	0	1	0	0	gga-miR-223	-0.31	-0.31	0.11
PTPN23	ENST00000265562.4	protein tyrosine phosphatase, non-receptor type 23	808	0	0	0	0	1	0	1	0	0	gga-miR-223	-0.31	-0.31	< 0.1
LHX2	ENST00000373615.4	LIM homeobox 2	326	0	0	0	0	1	0	1	0	0	gga-miR-223	-0.3	-0.3	0.11
RPS6KB1	ENST00000225577.4	ribosomal protein S6 kinase, 70kDa, polypeptide 1	16	1	1	0	0	0	0	0	0	0	gga-miR-223	-0.3	-0.3	0.3	2007, 2009, 2011
JPH1	ENST00000342232.4	junctophilin 1	53	0	0	0	0	1	1	0	0	0	gga-miR-223	-0.3	-0.35	< 0.1
SOS2	ENST00000216373.5	son of sevenless homolog 2 (Drosophila)	70	0	0	0	0	1	1	0	0	0	gga-miR-223	-0.3	-0.3	< 0.1
VKORC1L1	ENST00000360768.3	vitamin K epoxide reductase complex, subunit 1-like 1	2291	0	0	0	0	2	0	1	1	1	gga-miR-223	-0.3	-0.37	< 0.1
NPTX1	ENST00000306773.4	neuronal pentraxin I	1876	0	0	0	0	1	0	1	0	0	gga-miR-223	-0.3	-0.31	< 0.1
MSI2	ENST00000284073.2	musashi RNA-binding protein 2	283	1	1	0	0	0	0	0	0	0	gga-miR-223	-0.3	-0.33	0.36
ADAMTS3	ENST00000286657.4	ADAM metallopeptidase with thrombospondin type 1 motif, 3	5	0	0	0	0	1	0	0	1	1	gga-miR-223	-0.29	-0.29	< 0.1
ELAVL1	ENST00000407627.2	ELAV like RNA binding protein 1	2812	0	0	0	0	1	1	0	0	0	gga-miR-223	-0.29	-0.43	0.13	2009
USP46	ENST00000441222.3	ubiquitin specific peptidase 46	180	0	0	0	0	1	0	1	0	0	gga-miR-223	-0.29	-0.31	0.16
HMGCR	ENST00000287936.4	3-hydroxy-3-methylglutaryl-CoA reductase	1385	0	0	0	0	3	1	1	1	0	gga-miR-223	-0.29	-0.74	0.23
ITCH	ENST00000374864.4	itchy E3 ubiquitin protein ligase	769	0	0	0	0	2	0	1	1	0	gga-miR-223	-0.29	-0.35	< 0.1
MRPL54	ENST00000330133.4	mitochondrial ribosomal protein L54	2420	0	0	0	0	1	0	0	1	0	gga-miR-223	-0.29	-0.29	< 0.1
DENND5B	ENST00000389082.5	DENN/MADD domain containing 5B	832	1	1	0	0	0	0	0	0	0	gga-miR-223	-0.29	-0.31	0.28	2009, 2011
BAI3	ENST00000370598.1	brain-specific angiogenesis inhibitor 3	5	1	0	0	1	0	0	0	0	0	gga-miR-223	-0.29	-0.29	0.46	2007, 2009, 2011
DCLRE1C	ENST00000378289.4	DNA cross-link repair 1C	29	0	0	0	0	1	0	0	1	0	gga-miR-223	-0.29	-0.29	< 0.1
MKLN1	ENST00000352689.6	muskelin 1, intracellular mediator containing kelch motifs	477	0	0	0	0	1	1	0	0	0	gga-miR-223	-0.29	-0.39	< 0.1
ZFY	ENST00000383052.1	zinc finger protein, Y-linked	5	1	0	0	1	0	0	0	0	1	gga-miR-223	-0.28	-0.28	0.47
MSTN	ENST00000260950.4	myostatin	6	0	0	0	0	1	0	1	0	0	gga-miR-223	-0.28	-0.28	< 0.1
RAB8B	ENST00000321437.4	RAB8B, member RAS oncogene family	45	1	1	0	0	0	0	0	0	0	gga-miR-223	-0.28	-0.33	0.33	2007, 2009, 2011
C16orf52	ENST00000542527.2	chromosome 16 open reading frame 52	102	0	0	0	0	1	1	0	0	0	gga-miR-223	-0.28	-0.39	< 0.1
WWTR1	ENST00000465804.1	WW domain containing transcription regulator 1	828	0	0	0	0	2	1	0	1	0	gga-miR-223	-0.28	-0.6	< 0.1
CHODL	ENST00000400128.1	chondrolectin	26	0	0	0	0	1	1	0	0	0	gga-miR-223	-0.28	-0.48	< 0.1
TMSB4Y	ENST00000284856.3	thymosin beta 4, Y-linked	5	1	0	0	1	0	0	0	0	0	gga-miR-223	-0.28	-0.28	0.47	2009
C6orf106	ENST00000374023.3	chromosome 6 open reading frame 106	80	0	0	0	0	1	0	1	0	0	gga-miR-223	-0.28	-0.28	< 0.1
AMOTL1	ENST00000317837.9	angiomotin like 1	712	0	0	0	0	1	0	1	0	0	gga-miR-223	-0.28	-0.28	< 0.1
SOX11	ENST00000322002.3	SRY (sex determining region Y)-box 11	1100	1	0	1	0	0	0	0	0	0	gga-miR-223	-0.27	-0.28	0.39	2007, 2009, 2011
ANP32E	ENST00000533654.1	acidic (leucine-rich) nuclear phosphoprotein 32 family, member E	572	0	0	0	0	1	0	1	0	0	gga-miR-223	-0.27	-0.3	< 0.1
ZNF157	ENST00000377073.3	zinc finger protein 157	5	0	0	0	0	1	0	1	0	0	gga-miR-223	-0.27	-0.27	< 0.1
LDLRAP1	ENST00000374338.4	low density lipoprotein receptor adaptor protein 1	111	0	0	0	0	1	0	1	0	0	gga-miR-223	-0.27	-0.27	< 0.1
PDCD6	ENST00000505221.1	programmed cell death 6	4780	0	0	0	0	1	0	0	1	0	gga-miR-223	-0.27	-0.27	< 0.1
CSNK1G1	ENST00000303052.7	casein kinase 1, gamma 1	149	1	0	1	0	0	0	0	0	0	gga-miR-223	-0.27	-0.27	0.41	2007, 2009, 2011
DOCK9	ENST00000376460.1	dedicator of cytokinesis 9	172	0	0	0	0	1	1	0	0	0	gga-miR-223	-0.27	-0.27	0.1
POLR3G	ENST00000504930.1	polymerase (RNA) III (DNA directed) polypeptide G (32kD)	67	0	0	0	0	1	0	0	1	0	gga-miR-223	-0.27	-0.27	< 0.1
STIM2	ENST00000467011.1	stromal interaction molecule 2	380	0	0	0	0	2	0	1	1	0	gga-miR-223	-0.27	-0.35	0.15
PDE11A	ENST00000286063.6	phosphodiesterase 11A	7	0	0	0	0	1	1	0	0	1	gga-miR-223	-0.27	-0.27	< 0.1
SMAP1	ENST00000370455.3	small ArfGAP 1	64	0	0	0	0	1	0	1	0	0	gga-miR-223	-0.26	-0.26	< 0.1
ZNF425	ENST00000378061.2	zinc finger protein 425	45	0	0	0	0	1	0	1	0	0	gga-miR-223	-0.26	-0.26	< 0.1
CFL2	ENST00000341223.3	cofilin 2 (muscle)	902	0	0	0	0	1	0	1	0	2	gga-miR-223	-0.26	-0.41	0.17
TMSB4X	ENST00000451311.2	thymosin beta 4, X-linked	5	0	0	0	0	1	0	0	1	0	gga-miR-223	-0.26	-0.26	0.29
SCAF8	ENST00000367178.3	SR-related CTD-associated factor 8	1917	1	0	1	0	0	0	0	0	0	gga-miR-223	-0.26	-0.26	0.43	2007, 2009, 2011
PITPNM2	ENST00000280562.5	phosphatidylinositol transfer protein, membrane-associated 2	66	0	0	0	0	2	0	1	1	0	gga-miR-223	-0.26	-0.27	< 0.1
NAA30	ENST00000556492.1	N(alpha)-acetyltransferase 30, NatC catalytic subunit	418	0	0	0	0	1	0	1	0	1	gga-miR-223	-0.26	-0.27	< 0.1
MYH10	ENST00000360416.3	myosin, heavy chain 10, non-muscle	134	1	1	0	0	0	0	0	0	0	gga-miR-223	-0.25	-0.27	0.31	2009, 2011
EXOC6B	ENST00000272427.6	exocyst complex component 6B	106	0	0	0	0	1	0	1	0	0	gga-miR-223	-0.25	-0.25	< 0.1
MIER3	ENST00000381226.3	mesoderm induction early response 1, family member 3	112	0	0	0	0	2	1	1	0	0	gga-miR-223	-0.25	-0.28	0.17
TLE4	ENST00000376544.3	transducin-like enhancer of split 4 (E(sp1) homolog, Drosophila)	369	0	0	0	0	1	0	1	0	0	gga-miR-223	-0.25	-0.25	0.21
EDIL3	ENST00000296591.5	EGF-like repeats and discoidin I-like domains 3	2825	0	0	0	0	1	1	0	0	0	gga-miR-223	-0.25	-0.26	< 0.1
ALDH1L1	ENST00000393431.2	aldehyde dehydrogenase 1 family, member L1	690	0	0	0	0	1	0	1	0	0	gga-miR-223	-0.25	-0.25	ORF
TCEA2	ENST00000395053.3	transcription elongation factor A (SII), 2	181	0	0	0	0	1	0	0	1	1	gga-miR-223	-0.25	-0.25	ORF
P2RX2	ENST00000389110.3	purinergic receptor P2X, ligand-gated ion channel, 2	5	0	0	0	0	1	0	0	1	0	gga-miR-223	-0.25	-0.25	< 0.1
GRM1	ENST00000392299.2	glutamate receptor, metabotropic 1	5	0	0	0	0	1	0	0	1	2	gga-miR-223	-0.25	-0.25	< 0.1
GCHFR	ENST00000260447.4	GTP cyclohydrolase I feedback regulator	3513	0	0	0	0	1	0	0	1	0	gga-miR-223	-0.25	-0.25	< 0.1
CALML4	ENST00000395465.3	calmodulin-like 4	307	1	1	0	0	2	1	0	1	0	gga-miR-223	-0.25	-1.8	0.56	2007, 2009, 2011
C1orf143	ENST00000443836.1	chromosome 1 open reading frame 143	5	0	0	0	0	1	0	0	1	0	gga-miR-223	-0.25	-0.25	< 0.1
PPM1A	ENST00000395076.4	protein phosphatase, Mg2+/Mn2+ dependent, 1A	412	0	0	0	0	1	0	1	0	0	gga-miR-223	-0.25	-0.25	0.15
MAP3K7CL	ENST00000341618.4	MAP3K7 C-terminal like	87	0	0	0	0	1	0	0	1	0	gga-miR-223	-0.24	-0.24	< 0.1
MBNL2	ENST00000345429.6	muscleblind-like splicing regulator 2	34	0	0	0	0	3	1	0	2	0	gga-miR-223	-0.24	-0.42	< 0.1
FBXO43	ENST00000428847.2	F-box protein 43	133	0	0	0	0	1	0	0	1	0	gga-miR-223	-0.24	-0.24	< 0.1
TNRC6B	ENST00000335727.9	trinucleotide repeat containing 6B	69	1	0	0	1	1	1	0	0	1	gga-miR-223	-0.24	-0.3	0.47	2007, 2009, 2011
PRPF4B	ENST00000337659.6	pre-mRNA processing factor 4B	602	0	0	0	0	1	1	0	0	0	gga-miR-223	-0.24	-0.26	0.11
GABRB2	ENST00000393959.1	gamma-aminobutyric acid (GABA) A receptor, beta 2	5	0	0	0	0	1	1	0	0	0	gga-miR-223	-0.24	-0.24	< 0.1
BECN1	ENST00000438274.3	beclin 1, autophagy related	2879	0	0	0	0	1	0	0	1	0	gga-miR-223	-0.24	-0.24	< 0.1
ARID1A	ENST00000324856.7	AT rich interactive domain 1A (SWI-like)	31	1	0	1	0	0	0	0	0	0	gga-miR-223	-0.23	-0.23	0.37	2011
HECW2	ENST00000260983.3	HECT, C2 and WW domain containing E3 ubiquitin protein ligase 2	28	0	0	0	0	2	1	0	1	0	gga-miR-223	-0.23	-0.29	< 0.1
PELI1	ENST00000358912.4	pellino E3 ubiquitin protein ligase 1	134	0	0	0	0	1	0	1	0	0	gga-miR-223	-0.23	-0.23	< 0.1
TMEM117	ENST00000551577.1	transmembrane protein 117	381	0	0	0	0	1	0	1	0	0	gga-miR-223	-0.23	-0.23	ORF
BTBD7	ENST00000334746.5	BTB (POZ) domain containing 7	590	0	0	0	0	1	0	1	0	1	gga-miR-223	-0.23	-0.28	0.13
TTC28	ENST00000397906.2	tetratricopeptide repeat domain 28	227	0	0	0	0	1	0	1	0	0	gga-miR-223	-0.23	-0.23	< 0.1
GDF10	ENST00000224605.2	growth differentiation factor 10	20	0	0	0	0	1	0	0	1	0	gga-miR-223	-0.23	-0.23	< 0.1
CELF2	ENST00000315874.4	CUGBP, Elav-like family member 2	56	1	0	1	0	1	0	1	0	1	gga-miR-223	-0.23	-0.38	0.45	2009, 2011
ARPP19	ENST00000566423.1	cAMP-regulated phosphoprotein, 19kDa	1316	1	0	0	1	0	0	0	0	0	gga-miR-223	-0.23	-0.23	0.47	2009, 2011
SLC39A13	ENST00000524928.1	solute carrier family 39 (zinc transporter), member 13	845	0	0	0	0	1	0	1	0	0	gga-miR-223	-0.23	-0.23	ORF
PRG4	ENST00000367483.4	proteoglycan 4	5	0	0	0	0	1	0	0	1	0	gga-miR-223	-0.23	-0.23	< 0.1
ECT2	ENST00000232458.5	epithelial cell transforming sequence 2 oncogene	220	0	0	0	0	1	0	0	1	0	gga-miR-223	-0.23	-0.23	< 0.1
RAPGEF4	ENST00000409036.1	Rap guanine nucleotide exchange factor (GEF) 4	60	0	0	0	0	2	2	0	0	0	gga-miR-223	-0.23	-0.5	< 0.1
FOXO3	ENST00000343882.6	forkhead box O3	32	1	1	0	0	0	0	0	0	1	gga-miR-223	-0.23	-0.23	0.45	2007, 2009, 2011
PHF6	ENST00000332070.3	PHD finger protein 6	630	0	0	0	0	1	0	1	0	1	gga-miR-223	-0.23	-0.23	< 0.1
RALGPS2	ENST00000367635.3	Ral GEF with PH domain and SH3 binding motif 2	201	1	0	1	0	0	0	0	0	0	gga-miR-223	-0.23	-0.23	0.46	2011
GDPD5	ENST00000443276.2	glycerophosphodiester phosphodiesterase domain containing 5	8	0	0	0	0	1	0	0	1	0	gga-miR-223	-0.23	-0.23	< 0.1
ELK4	ENST00000357992.4	ELK4, ETS-domain protein (SRF accessory protein 1)	39	1	1	0	0	0	0	0	0	0	gga-miR-223	-0.23	-0.6	0.46	2011
MYBL1	ENST00000522677.3	v-myb avian myeloblastosis viral oncogene homolog-like 1	53	1	0	0	1	1	0	0	1	0	gga-miR-223	-0.23	-0.23	0.47	2007, 2009, 2011
PRDM5	ENST00000515109.1	PR domain containing 5	22	1	1	0	0	0	0	0	0	0	gga-miR-223	-0.23	-0.5	ORF
ZCCHC14	ENST00000268616.4	zinc finger, CCHC domain containing 14	64	1	1	0	0	0	0	0	0	0	gga-miR-223	-0.22	-0.25	0.4	2007, 2009, 2011
GIGYF2	ENST00000373566.3	GRB10 interacting GYF protein 2	361	0	0	0	0	1	0	0	1	1	gga-miR-223	-0.22	-0.23	< 0.1
GOLGA1	ENST00000373555.4	golgin A1	334	0	0	0	0	1	0	0	1	1	gga-miR-223	-0.22	-0.22	< 0.1
RNF145	ENST00000274542.2	ring finger protein 145	12145	1	0	0	1	0	0	0	0	0	gga-miR-223	-0.22	-0.22	0.47	2007
PTPRK	ENST00000368226.4	protein tyrosine phosphatase, receptor type, K	641	0	0	0	0	1	1	0	0	0	gga-miR-223	-0.22	-0.25	< 0.1
RAC1	ENST00000348035.4	ras-related C3 botulinum toxin substrate 1 (rho family, small GTP binding protein Rac1)	739	0	0	0	0	2	0	0	2	0	gga-miR-223	-0.22	-0.23	< 0.1
PLEKHA7	ENST00000531066.1	pleckstrin homology domain containing, family A member 7	40	0	0	0	0	1	0	0	1	0	gga-miR-223	-0.22	-0.22	0.39
AGAP1	ENST00000304032.8	ArfGAP with GTPase domain, ankyrin repeat and PH domain 1	109	0	0	0	0	1	1	0	0	0	gga-miR-223	-0.22	-0.22	< 0.1
IL17A	ENST00000340057.1	interleukin 17A	5	0	0	0	0	1	0	0	1	0	gga-miR-223	-0.22	-0.22	< 0.1
CHRM2	ENST00000445907.2	cholinergic receptor, muscarinic 2	5	0	0	0	0	1	0	0	1	0	gga-miR-223	-0.22	-0.22	< 0.1
ERO1LB	ENST00000354619.5	ERO1-like beta (S. cerevisiae)	478	0	0	0	0	1	0	0	1	1	gga-miR-223	-0.22	-0.28	< 0.1
PHLPP1	ENST00000400316.4	PH domain and leucine rich repeat protein phosphatase 1	348	1	0	1	0	0	0	0	0	0	gga-miR-223	-0.22	-0.23	0.32
TMEM170A	ENST00000357613.4	transmembrane protein 170A	70	1	0	0	1	0	0	0	0	0	gga-miR-223	-0.22	-0.35	0.47
BCL2	ENST00000398117.1	B-cell CLL/lymphoma 2	55	0	0	0	0	2	0	0	2	0	gga-miR-223	-0.22	-0.22	0.12
SCN2A	ENST00000375437.2	sodium channel, voltage-gated, type II, alpha subunit	7	0	0	0	0	1	1	0	0	0	gga-miR-223	-0.22	-0.22	0.1	2009, 2011
TXLNG	ENST00000380122.5	taxilin gamma	96	1	1	0	0	0	0	0	0	2	gga-miR-223	-0.22	-0.33	0.29	2011
SP3	ENST00000310015.6	Sp3 transcription factor	285	1	1	0	0	0	0	0	0	0	gga-miR-223	-0.22	-0.57	0.54	2007, 2009, 2011
CRIM1	ENST00000280527.2	cysteine rich transmembrane BMP regulator 1 (chordin-like)	4842	1	0	1	0	0	0	0	0	0	gga-miR-223	-0.21	-0.21	0.4	2007, 2009, 2011
ARHGAP17	ENST00000441763.2	Rho GTPase activating protein 17	1337	0	0	0	0	1	1	0	0	0	gga-miR-223	-0.21	-0.21	< 0.1
PICALM	ENST00000532317.1	phosphatidylinositol binding clathrin assembly protein	1173	0	0	0	0	1	0	1	0	0	gga-miR-223	-0.21	-0.21	0.11
NFIA	ENST00000403491.3	nuclear factor I/A	5	1	1	0	0	0	0	0	0	0	gga-miR-223	-0.21	-0.21	0.39	2007, 2009, 2011
MMD	ENST00000262065.3	monocyte to macrophage differentiation-associated	558	0	0	0	0	1	0	0	1	1	gga-miR-223	-0.21	-0.21	< 0.1
RASD1	ENST00000225688.3	RAS, dexamethasone-induced 1	6	0	0	0	0	1	0	1	0	0	gga-miR-223	-0.21	-0.21	< 0.1
FAM171A1	ENST00000378116.4	family with sequence similarity 171, member A1	20	0	0	0	0	1	0	0	1	0	gga-miR-223	-0.21	-0.21	< 0.1
GPC6	ENST00000377047.4	glypican 6	410	0	0	0	0	2	0	0	2	0	gga-miR-223	-0.21	-0.22	< 0.1
PLEKHG7	ENST00000344636.3	pleckstrin homology domain containing, family G (with RhoGef domain) member 7	5	0	0	0	0	1	0	0	1	0	gga-miR-223	-0.21	-0.21	< 0.1
CTNNB1	ENST00000349496.5	catenin (cadherin-associated protein), beta 1, 88kDa	7257	0	0	0	0	1	0	0	1	1	gga-miR-223	-0.21	-0.21	< 0.1
ATP9A	ENST00000311637.5	ATPase, class II, type 9A	1511	0	0	0	0	2	0	1	1	1	gga-miR-223	-0.21	-0.23	< 0.1
PPP1CC	ENST00000335007.5	protein phosphatase 1, catalytic subunit, gamma isozyme	3739	0	0	0	0	1	0	1	0	0	gga-miR-223	-0.2	-0.21	< 0.1
NDNF	ENST00000379692.4	neuron-derived neurotrophic factor	51	0	0	0	0	1	1	0	0	0	gga-miR-223	-0.2	-0.27	< 0.1
KLHL26	ENST00000300976.4	kelch-like family member 26	238	0	0	0	0	1	0	0	1	1	gga-miR-223	-0.2	-0.2	< 0.1
RALA	ENST00000005257.2	v-ral simian leukemia viral oncogene homolog A (ras related)	21	0	0	0	0	1	1	0	0	0	gga-miR-223	-0.2	-0.42	< 0.1
SALL4	ENST00000217086.4	sal-like 4 (Drosophila)	155	0	0	0	0	1	0	0	1	1	gga-miR-223	-0.2	-0.21	< 0.1
ARFIP1	ENST00000451320.2	ADP-ribosylation factor interacting protein 1	275	0	0	0	0	1	0	0	1	0	gga-miR-223	-0.2	-0.2	0.4	2009, 2011
RNF182	ENST00000488300.1	ring finger protein 182	1122	0	0	0	0	1	0	0	1	0	gga-miR-223	-0.2	-0.24	< 0.1
FOXN3	ENST00000345097.4	forkhead box N3	42	0	0	0	0	1	0	0	1	2	gga-miR-223	-0.2	-0.25	< 0.1
FAT1	ENST00000441802.2	FAT atypical cadherin 1	39	1	0	0	1	0	0	0	0	1	gga-miR-223	-0.2	-0.24	0.47	2007, 2009, 2011
SIAH1	ENST00000380006.2	siah E3 ubiquitin protein ligase 1	34	1	0	0	1	0	0	0	0	0	gga-miR-223	-0.2	-0.2	0.44
CD2AP	ENST00000359314.5	CD2-associated protein	145	1	0	1	0	0	0	0	0	0	gga-miR-223	-0.2	-0.2	0.42	2009, 2011
DRD5	ENST00000304374.2	dopamine receptor D5	5	0	0	0	0	2	0	1	1	0	gga-miR-223	-0.2	-0.2	< 0.1
ATXN7L1	ENST00000419735.3	ataxin 7-like 1	67	2	0	1	1	0	0	0	0	0	gga-miR-223	-0.2	-0.2	0.65	2009, 2011
HGF	ENST00000222390.5	hepatocyte growth factor (hepapoietin A; scatter factor)	18	0	0	0	0	1	0	1	0	0	gga-miR-223	-0.2	-0.2	< 0.1
ZFHX3	ENST00000268489.5	zinc finger homeobox 3	57	1	0	1	0	0	0	0	0	0	gga-miR-223	-0.19	-0.19	0.44	2007, 2009, 2011
GPR35	ENST00000319838.5	G protein-coupled receptor 35	71	0	0	0	0	1	0	0	1	0	gga-miR-223	-0.19	-0.19	< 0.1
STMN4	ENST00000519997.1	stathmin-like 4	5	0	0	0	0	1	0	0	1	0	gga-miR-223	-0.19	-0.19	< 0.1
TRIP12	ENST00000283943.5	thyroid hormone receptor interactor 12	145	0	0	0	0	1	0	1	0	0	gga-miR-223	-0.19	-0.33	< 0.1
ZNF471	ENST00000308031.5	zinc finger protein 471	30	0	0	0	0	1	0	1	0	0	gga-miR-223	-0.19	-0.19	< 0.1
SDR42E1	ENST00000328945.5	short chain dehydrogenase/reductase family 42E, member 1	164	0	0	0	0	1	0	1	0	0	gga-miR-223	-0.19	-0.23	< 0.1
PLEKHA1	ENST00000538022.1	pleckstrin homology domain containing, family A (phosphoinositide binding specific) member 1	1172	0	0	0	0	1	0	1	0	0	gga-miR-223	-0.19	-0.2	< 0.1
BACH2	ENST00000257749.4	BTB and CNC homology 1, basic leucine zipper transcription factor 2	74	0	0	0	0	2	1	1	0	1	gga-miR-223	-0.19	-0.2	< 0.1	2009, 2011
FAM199X	ENST00000493442.1	family with sequence similarity 199, X-linked	856	0	0	0	0	1	0	1	0	0	gga-miR-223	-0.19	-0.28	0.15
LHX8	ENST00000294638.5	LIM homeobox 8	18	1	0	0	1	0	0	0	0	0	gga-miR-223	-0.19	-0.19	0.45
TSC1	ENST00000298552.3	tuberous sclerosis 1	838	1	0	1	0	0	0	0	0	1	gga-miR-223	-0.19	-0.21	0.34	2011
MCC	ENST00000302475.4	mutated in colorectal cancers	115	0	0	0	0	1	0	0	1	0	gga-miR-223	-0.19	-0.2	< 0.1
PDE4D	ENST00000340635.6	phosphodiesterase 4D, cAMP-specific	747	1	0	1	0	0	0	0	0	0	gga-miR-223	-0.19	-0.19	0.46	2007, 2009, 2011
FAM49A	ENST00000381323.3	family with sequence similarity 49, member A	38	0	0	0	0	1	0	1	0	0	gga-miR-223	-0.19	-0.26	0.18
LANCL1	ENST00000443314.1	LanC lantibiotic synthetase component C-like 1 (bacterial)	3395	0	0	0	0	1	1	0	0	0	gga-miR-223	-0.19	-0.19	< 0.1
KCND2	ENST00000331113.4	potassium voltage-gated channel, Shal-related subfamily, member 2	5	0	0	0	0	1	1	0	0	1	gga-miR-223	-0.19	-0.19	< 0.1
CDH13	ENST00000566620.1	cadherin 13	1020	0	0	0	0	1	0	1	0	0	gga-miR-223	-0.19	-0.19	< 0.1
ANKRD13C	ENST00000370944.4	ankyrin repeat domain 13C	369	0	0	0	0	1	0	0	1	0	gga-miR-223	-0.19	-0.19	< 0.1
HS3ST5	ENST00000312719.5	heparan sulfate (glucosamine) 3-O-sulfotransferase 5	22	0	0	0	0	1	0	0	1	0	gga-miR-223	-0.19	-0.19	< 0.1
CDK1	ENST00000395284.3	cyclin-dependent kinase 1	3029	0	0	0	0	1	0	1	0	0	gga-miR-223	-0.19	-0.38	< 0.1
NFYC	ENST00000447388.3	nuclear transcription factor Y, gamma	777	0	0	0	0	1	0	0	1	0	gga-miR-223	-0.19	-0.19	< 0.1
ZEB1	ENST00000361642.5	zinc finger E-box binding homeobox 1	59	1	0	0	1	0	0	0	0	0	gga-miR-223	-0.19	-0.19	0.47	2011
RLIM	ENST00000332687.6	ring finger protein, LIM domain interacting	662	0	0	0	0	1	0	1	0	0	gga-miR-223	-0.19	-0.19	< 0.1
SIRT6	ENST00000601488.1	sirtuin 6	10	0	0	0	0	1	0	0	1	0	gga-miR-223	-0.18	-0.18	ORF
POLR3E	ENST00000299853.5	polymerase (RNA) III (DNA directed) polypeptide E (80kD)	1450	1	0	0	1	1	0	0	1	0	gga-miR-223	-0.18	-0.42	0.45
MAFB	ENST00000373313.2	v-maf avian musculoaponeurotic fibrosarcoma oncogene homolog B	333	1	0	0	1	0	0	0	0	0	gga-miR-223	-0.18	-0.19	0.47	2007, 2009, 2011
ARID4B	ENST00000349213.3	AT rich interactive domain 4B (RBP1-like)	940	0	0	0	0	1	0	1	0	0	gga-miR-223	-0.18	-0.18	< 0.1
GNAZ	ENST00000248996.4	guanine nucleotide binding protein (G protein), alpha z polypeptide	50	0	0	0	0	1	0	1	0	0	gga-miR-223	-0.18	-0.18	< 0.1
HSPD1	ENST00000388968.3	heat shock 60kDa protein 1 (chaperonin)	42	0	0	0	0	1	0	0	1	0	gga-miR-223	-0.18	-0.18	< 0.1
WASL	ENST00000223023.4	Wiskott-Aldrich syndrome-like	230	1	0	0	1	0	0	0	0	1	gga-miR-223	-0.18	-0.19	0.45
MET	ENST00000397752.3	met proto-oncogene	1155	0	0	0	0	1	0	1	0	0	gga-miR-223	-0.18	-0.18	< 0.1
DIDO1	ENST00000266070.4	death inducer-obliterator 1	1279	0	0	0	0	1	0	0	1	0	gga-miR-223	-0.18	-0.18	< 0.1
DTNA	ENST00000283365.9	dystrobrevin, alpha	144	0	0	0	0	2	0	2	0	0	gga-miR-223	-0.18	-0.18	0.13
NF1	ENST00000358273.4	neurofibromin 1	161	0	0	0	0	1	1	0	0	0	gga-miR-223	-0.18	-0.18	< 0.1
YAF2	ENST00000327791.4	YY1 associated factor 2	413	0	0	0	0	1	1	0	0	1	gga-miR-223	-0.18	-0.63	< 0.1
XKR6	ENST00000304437.2	XK, Kell blood group complex subunit-related family, member 6	5	0	0	0	0	1	0	1	0	0	gga-miR-223	-0.18	-0.18	< 0.1	2011
ITPKB	ENST00000272117.3	inositol-trisphosphate 3-kinase B	5	1	0	1	0	0	0	0	0	0	gga-miR-223	-0.18	-0.18	0.45	2009, 2011
MYO1E	ENST00000288235.4	myosin IE	198	0	0	0	0	1	0	0	1	0	gga-miR-223	-0.18	-0.24	< 0.1
MBNL1	ENST00000357472.3	muscleblind-like splicing regulator 1	135	1	0	0	1	0	0	0	0	1	gga-miR-223	-0.17	-0.18	0.47	2007, 2009, 2011
TSHZ3	ENST00000240587.4	teashirt zinc finger homeobox 3	81	1	1	0	0	0	0	0	0	0	gga-miR-223	-0.17	-0.28	0.38	2009, 2011
MRPL43	ENST00000477279.1	mitochondrial ribosomal protein L43	502	0	0	0	0	1	0	0	1	0	gga-miR-223	-0.17	-0.17	< 0.1
FAM98A	ENST00000403368.1	family with sequence similarity 98, member A	89	1	0	1	0	1	0	0	1	0	gga-miR-223	-0.17	-0.31	0.35
ZNF487	ENST00000437590.2	zinc finger protein 487	20	0	0	0	0	1	0	1	0	0	gga-miR-223	-0.17	-0.23	< 0.1
HCN1	ENST00000303230.4	hyperpolarization activated cyclic nucleotide-gated potassium channel 1	5	0	0	0	0	2	0	1	1	1	gga-miR-223	-0.17	-0.27	< 0.1
MAP3K19	ENST00000392915.1	mitogen-activated protein kinase kinase kinase 19	5	0	0	0	0	1	0	1	0	0	gga-miR-223	-0.17	-0.17	ORF
PTBP2	ENST00000609116.1	polypyrimidine tract binding protein 2	70	1	1	0	0	0	0	0	0	0	gga-miR-223	-0.17	-0.28	0.36	2007, 2009, 2011
ABCF2	ENST00000287844.2	ATP-binding cassette, sub-family F (GCN20), member 2	48	0	0	0	0	1	0	0	1	0	gga-miR-223	-0.17	-0.17	< 0.1
ARHGAP5	ENST00000345122.3	Rho GTPase activating protein 5	757	0	0	0	0	1	0	0	1	0	gga-miR-223	-0.17	-0.17	0.34	2007, 2011
WNT3A	ENST00000284523.1	wingless-type MMTV integration site family, member 3A	7	0	0	0	0	1	0	0	1	0	gga-miR-223	-0.17	-0.17	< 0.1
ZNF217	ENST00000371471.2	zinc finger protein 217	668	0	0	0	0	1	0	1	0	0	gga-miR-223	-0.17	-0.17	< 0.1
TMEM47	ENST00000275954.3	transmembrane protein 47	129	1	0	1	0	0	0	0	0	0	gga-miR-223	-0.17	-0.23	0.36	2009, 2011
GPM6B	ENST00000454189.2	glycoprotein M6B	135	1	0	0	1	0	0	0	0	0	gga-miR-223	-0.17	-0.17	0.44
NFATC2	ENST00000371564.3	nuclear factor of activated T-cells, cytoplasmic, calcineurin-dependent 2	105	0	0	0	0	1	0	1	0	0	gga-miR-223	-0.17	-0.17	0.12
CALN1	ENST00000329008.5	calneuron 1	5	0	0	0	0	1	0	1	0	1	gga-miR-223	-0.17	-0.17	< 0.1
HSPA12A	ENST00000369209.3	heat shock 70kDa protein 12A	37	0	0	0	0	1	0	0	1	0	gga-miR-223	-0.17	-0.17	< 0.1
ATP2A2	ENST00000395494.2	ATPase, Ca++ transporting, cardiac muscle, slow twitch 2	2042	0	0	0	0	1	0	1	0	0	gga-miR-223	-0.16	-0.18	< 0.1
FGFR2	ENST00000369061.4	fibroblast growth factor receptor 2	75	1	0	0	1	0	0	0	0	0	gga-miR-223	-0.16	-0.24	0.47	2007, 2009, 2011
WNT4	ENST00000290167.6	wingless-type MMTV integration site family, member 4	5	0	0	0	0	1	1	0	0	1	gga-miR-223	-0.16	-0.16	< 0.1
FGF20	ENST00000180166.5	fibroblast growth factor 20	5	0	0	0	0	1	0	1	0	0	gga-miR-223	-0.16	-0.16	< 0.1
NRCAM	ENST00000379028.3	neuronal cell adhesion molecule	152	0	0	0	0	1	1	0	0	0	gga-miR-223	-0.16	-0.16	< 0.1
ZFX	ENST00000539115.1	zinc finger protein, X-linked	583	1	0	0	1	0	0	0	0	1	gga-miR-223	-0.16	-0.25	0.47	2007, 2009, 2011
OLFM3	ENST00000370103.4	olfactomedin 3	8	0	0	0	0	1	0	0	1	0	gga-miR-223	-0.16	-0.16	< 0.1
ELOVL2	ENST00000354666.3	ELOVL fatty acid elongase 2	99	0	0	0	0	1	0	0	1	0	gga-miR-223	-0.16	-0.17	< 0.1
YPEL1	ENST00000339468.3	yippee-like 1 (Drosophila)	81	1	0	1	0	0	0	0	0	0	gga-miR-223	-0.16	-0.35	0.49	2009, 2011
SUCLG1	ENST00000393868.2	succinate-CoA ligase, alpha subunit	73	0	0	0	0	1	0	0	1	0	gga-miR-223	-0.16	-0.16	< 0.1
COL25A1	ENST00000399132.1	collagen, type XXV, alpha 1	270	0	0	0	0	1	0	1	0	1	gga-miR-223	-0.16	-0.19	< 0.1
ZC2HC1A	ENST00000263849.4	zinc finger, C2HC-type containing 1A	176	0	0	0	0	1	0	1	0	0	gga-miR-223	-0.16	-0.26	< 0.1
AFF4	ENST00000265343.5	AF4/FMR2 family, member 4	2755	0	0	0	0	2	0	2	0	0	gga-miR-223	-0.16	-0.16	< 0.1
SZRD1	ENST00000401089.3	SUZ RNA binding domain containing 1	137	0	0	0	0	1	0	1	0	0	gga-miR-223	-0.16	-0.2	< 0.1
SYNCRIP	ENST00000355238.6	synaptotagmin binding, cytoplasmic RNA interacting protein	4864	1	1	0	0	0	0	0	0	0	gga-miR-223	-0.16	-0.28	0.35	2011
PKNOX2	ENST00000298282.9	PBX/knotted 1 homeobox 2	46	0	0	0	0	1	0	0	1	0	gga-miR-223	-0.16	-0.16	< 0.1
CDY2A	ENST00000426790.1	chromodomain protein, Y-linked, 2A	5	0	0	0	0	1	0	0	1	0	gga-miR-223	-0.16	-0.16	< 0.1
NUTF2	ENST00000219169.4	nuclear transport factor 2	222	1	0	0	1	0	0	0	0	0	gga-miR-223	-0.16	-0.29	0.47	2007, 2011
CEP97	ENST00000341893.3	centrosomal protein 97kDa	290	0	0	0	0	1	0	0	1	0	gga-miR-223	-0.16	-0.2	< 0.1
SSX2IP	ENST00000342203.3	synovial sarcoma, X breakpoint 2 interacting protein	197	0	0	0	0	1	1	0	0	0	gga-miR-223	-0.16	-0.42	< 0.1
PEX6	ENST00000244546.4	peroxisomal biogenesis factor 6	178	0	0	0	0	1	0	0	1	1	gga-miR-223	-0.16	-0.16	< 0.1
TSPAN7	ENST00000378482.2	tetraspanin 7	2536	0	0	0	0	1	0	0	1	0	gga-miR-223	-0.15	-0.15	< 0.1
PTPN3	ENST00000412145.1	protein tyrosine phosphatase, non-receptor type 3	374	0	0	0	0	1	1	0	0	0	gga-miR-223	-0.15	-0.37	< 0.1
LPAR1	ENST00000374431.3	lysophosphatidic acid receptor 1	2111	0	0	0	0	1	0	1	0	0	gga-miR-223	-0.15	-0.17	< 0.1
PCDH11X	ENST00000373097.1	protocadherin 11 X-linked	5	0	0	0	0	2	0	0	2	0	gga-miR-223	-0.15	-0.15	< 0.1
ZMAT4	ENST00000315769.7	zinc finger, matrin-type 4	5	0	0	0	0	1	0	0	1	0	gga-miR-223	-0.15	-0.15	< 0.1
GLRA2	ENST00000218075.4	glycine receptor, alpha 2	5	0	0	0	0	1	0	0	1	0	gga-miR-223	-0.15	-0.15	< 0.1
ZNF367	ENST00000375256.4	zinc finger protein 367	325	0	0	0	0	1	0	1	0	0	gga-miR-223	-0.15	-0.15	< 0.1
SOGA3	ENST00000556132.1	SOGA family member 3	95	0	0	0	0	1	1	0	0	0	gga-miR-223	-0.15	-0.21	ORF
VTI1B	ENST00000554659.1	vesicle transport through interaction with t-SNAREs 1B	264	0	0	0	0	1	0	0	1	0	gga-miR-223	-0.15	-0.17	< 0.1
BTBD3	ENST00000254977.3	BTB (POZ) domain containing 3	3798	0	0	0	0	1	0	0	1	1	gga-miR-223	-0.15	-0.16	< 0.1
NUBP2	ENST00000262302.9	nucleotide binding protein 2	3319	0	0	0	0	1	0	0	1	0	gga-miR-223	-0.15	-0.15	< 0.1
CHD4	ENST00000544484.1	chromodomain helicase DNA binding protein 4	145	0	0	0	0	1	1	0	0	0	gga-miR-223	-0.15	-0.31	< 0.1
CDK15	ENST00000450471.2	cyclin-dependent kinase 15	7	0	0	0	0	1	0	0	1	0	gga-miR-223	-0.15	-0.15	0.41
POU2F1	ENST00000367866.2	POU class 2 homeobox 1	83	1	0	0	1	0	0	0	0	0	gga-miR-223	-0.15	-0.16	0.47	2011
TADA2A	ENST00000394395.2	transcriptional adaptor 2A	278	0	0	0	0	1	0	0	1	0	gga-miR-223	-0.15	-0.18	< 0.1
ABAT	ENST00000268251.8	4-aminobutyrate aminotransferase	66	1	0	0	1	0	0	0	0	0	gga-miR-223	-0.15	-0.3	0.47	2009, 2011
ADRA2B	ENST00000409345.3	adrenoceptor alpha 2B	7	0	0	0	0	1	0	0	1	0	gga-miR-223	-0.15	-0.15	< 0.1
SIK1	ENST00000270162.6	salt-inducible kinase 1	2163	0	0	0	0	1	0	1	0	0	gga-miR-223	-0.15	-0.15	0.3
RDX	ENST00000343115.4	radixin	44	0	0	0	0	1	0	0	1	0	gga-miR-223	-0.15	-0.15	< 0.1
FAM126A	ENST00000409923.1	family with sequence similarity 126, member A	241	0	0	0	0	1	0	0	1	0	gga-miR-223	-0.15	-0.22	ORF
HN1	ENST00000476258.1	hematological and neurological expressed 1	15013	0	0	0	0	1	0	1	0	0	gga-miR-223	-0.15	-0.3	< 0.1
SULF1	ENST00000458141.2	sulfatase 1	11	0	0	0	0	1	1	0	0	0	gga-miR-223	-0.15	-0.15	< 0.1
SLC38A2	ENST00000256689.5	solute carrier family 38, member 2	696	0	0	0	0	1	1	0	0	0	gga-miR-223	-0.15	-0.16	< 0.1
DCN	ENST00000052754.5	decorin	1285	0	0	0	0	1	0	1	0	0	gga-miR-223	-0.15	-0.33	< 0.1
ANKRD10	ENST00000375758.5	ankyrin repeat domain 10	37	0	0	0	0	1	0	0	1	0	gga-miR-223	-0.15	-0.15	ORF
ACO2	ENST00000216254.4	aconitase 2, mitochondrial	6176	0	0	0	0	1	0	0	1	0	gga-miR-223	-0.14	-0.14	< 0.1
PDS5A	ENST00000303538.8	PDS5, regulator of cohesion maintenance, homolog A (S. cerevisiae)	1518	1	0	0	1	0	0	0	0	0	gga-miR-223	-0.14	-0.15	0.47	2011
ZNF230	ENST00000429154.2	zinc finger protein 230	236	0	0	0	0	1	1	0	0	0	gga-miR-223	-0.14	-0.58	< 0.1
B3GAT1	ENST00000392580.1	beta-1,3-glucuronyltransferase 1 (glucuronosyltransferase P)	77	0	0	0	0	1	0	0	1	0	gga-miR-223	-0.14	-0.14	< 0.1
SBF2	ENST00000256190.8	SET binding factor 2	65	0	0	0	0	1	0	1	0	0	gga-miR-223	-0.14	-0.16	0.19
ZBTB18	ENST00000358704.4	zinc finger and BTB domain containing 18	935	1	0	0	1	0	0	0	0	0	gga-miR-223	-0.14	-0.15	0.47	2007, 2011
VTI1A	ENST00000393077.2	vesicle transport through interaction with t-SNAREs 1A	376	1	0	0	1	1	0	0	1	1	gga-miR-223	-0.14	-0.18	0.47	2007, 2009, 2011
CNTNAP5	ENST00000431078.1	contactin associated protein-like 5	5	0	0	0	0	1	0	0	1	0	gga-miR-223	-0.14	-0.14	< 0.1
IP6K2	ENST00000431721.2	inositol hexakisphosphate kinase 2	474	0	0	0	0	1	0	0	1	1	gga-miR-223	-0.14	-0.14	< 0.1
FBXL16	ENST00000397621.1	F-box and leucine-rich repeat protein 16	5	0	0	0	0	1	0	1	0	0	gga-miR-223	-0.14	-0.14	< 0.1
MBTD1	ENST00000586178.1	mbt domain containing 1	113	0	0	0	0	1	0	0	1	1	gga-miR-223	-0.14	-0.14	< 0.1
APBA2	ENST00000558402.1	amyloid beta (A4) precursor protein-binding, family A, member 2	388	0	0	0	0	2	0	1	1	0	gga-miR-223	-0.14	-0.26	0.27
PCDH11Y	ENST00000215473.6	protocadherin 11 Y-linked	0	0	0	0	0	2	0	0	2	0	gga-miR-223	-0.14	-0.14	< 0.1
RRP7A	ENST00000323013.6	ribosomal RNA processing 7 homolog A (S. cerevisiae)	522	0	0	0	0	1	0	0	1	0	gga-miR-223	-0.14	-0.14	< 0.1
MPHOSPH8	ENST00000361479.5	M-phase phosphoprotein 8	156	0	0	0	0	1	0	0	1	0	gga-miR-223	-0.14	-0.16	< 0.1
ASPH	ENST00000356457.5	aspartate beta-hydroxylase	3013	0	0	0	0	1	0	0	1	0	gga-miR-223	-0.14	-0.14	< 0.1
SNTB1	ENST00000395601.3	syntrophin, beta 1 (dystrophin-associated protein A1, 59kDa, basic component 1)	217	0	0	0	0	1	0	0	1	0	gga-miR-223	-0.14	-0.14	< 0.1
APMAP	ENST00000447138.1	adipocyte plasma membrane associated protein	186	0	0	0	0	1	0	0	1	0	gga-miR-223	-0.14	-0.14	ORF
KCNJ2	ENST00000243457.3	potassium inwardly-rectifying channel, subfamily J, member 2	5	0	0	0	0	1	0	1	0	1	gga-miR-223	-0.14	-0.14	< 0.1
TSSC4	ENST00000380996.5	tumor suppressing subtransferable candidate 4	202	0	0	0	0	1	0	0	1	0	gga-miR-223	-0.14	-0.14	< 0.1
OXR1	ENST00000312046.6	oxidation resistance 1	27	0	0	0	0	1	0	0	1	1	gga-miR-223	-0.14	-0.14	< 0.1
NR5A2	ENST00000367362.3	nuclear receptor subfamily 5, group A, member 2	121	0	0	0	0	1	0	1	0	0	gga-miR-223	-0.14	-0.14	< 0.1
BMPR1B	ENST00000515059.1	bone morphogenetic protein receptor, type IB	44	0	0	0	0	1	1	0	0	0	gga-miR-223	-0.14	-0.36	< 0.1
MOCS1	ENST00000373186.4	molybdenum cofactor synthesis 1	179	0	0	0	0	1	0	1	0	0	gga-miR-223	-0.14	-0.14	ORF	2011
NFASC	ENST00000401399.1	neurofascin	10	1	0	1	0	0	0	0	0	0	gga-miR-223	-0.14	-0.3	0.49	2009, 2011
FAM126B	ENST00000418596.3	family with sequence similarity 126, member B	132	0	0	0	0	1	0	0	1	1	gga-miR-223	-0.14	-0.14	< 0.1
TBC1D23	ENST00000344949.5	TBC1 domain family, member 23	238	0	0	0	0	1	0	1	0	0	gga-miR-223	-0.14	-0.15	< 0.1
BICD1	ENST00000548411.1	bicaudal D homolog 1 (Drosophila)	205	0	0	0	0	1	1	0	0	0	gga-miR-223	-0.14	-0.16	< 0.1
OTUD4	ENST00000454497.2	OTU domain containing 4	18	1	0	0	1	0	0	0	0	0	gga-miR-223	-0.14	-0.14	0.47	2007, 2009, 2011
ELL2	ENST00000237853.4	elongation factor, RNA polymerase II, 2	397	1	0	1	0	0	0	0	0	0	gga-miR-223	-0.14	-0.14	0.35	2009, 2011
SLC12A2	ENST00000262461.2	solute carrier family 12 (sodium/potassium/chloride transporter), member 2	655	0	0	0	0	1	0	0	1	2	gga-miR-223	-0.14	-0.14	< 0.1
MAP4	ENST00000383737.4	microtubule-associated protein 4	3914	0	0	0	0	1	0	0	1	0	gga-miR-223	-0.14	-0.14	< 0.1
CALD1	ENST00000361388.2	caldesmon 1	1013	0	0	0	0	1	0	0	1	0	gga-miR-223	-0.14	-0.14	< 0.1
LHFP	ENST00000379589.3	lipoma HMGIC fusion partner	5	0	0	0	0	1	0	0	1	0	gga-miR-223	-0.13	-0.13	< 0.1
RIMBP2	ENST00000261655.4	RIMS binding protein 2	7	0	0	0	0	1	0	1	0	0	gga-miR-223	-0.13	-0.18	< 0.1
CACNB4	ENST00000539935.1	calcium channel, voltage-dependent, beta 4 subunit	57	0	0	0	0	1	0	0	1	1	gga-miR-223	-0.13	-0.14	< 0.1
WNK2	ENST00000395475.2	WNK lysine deficient protein kinase 2	134	0	0	0	0	1	0	1	0	0	gga-miR-223	-0.13	-0.13	ORF
MICAL3	ENST00000441493.2	microtubule associated monooxygenase, calponin and LIM domain containing 3	58	0	0	0	0	1	0	1	0	0	gga-miR-223	-0.13	-0.14	< 0.1
TMEM26	ENST00000399298.3	transmembrane protein 26	10	0	0	0	0	1	0	1	0	0	gga-miR-223	-0.13	-0.29	< 0.1
RP11-315D16.2	ENST00000562767.1	Uncharacterized protein	304	1	1	0	0	1	0	0	1	0	gga-miR-223	-0.13	-0.96	0.53
CPEB3	ENST00000412050.4	cytoplasmic polyadenylation element binding protein 3	48	1	0	0	1	1	0	0	1	2	gga-miR-223	-0.13	-0.29	0.52	2007
EBF2	ENST00000535548.1	early B-cell factor 2	11	0	0	0	0	1	1	0	0	0	gga-miR-223	-0.13	-0.25	< 0.1
TCF3	ENST00000262965.5	transcription factor 3	1267	0	0	0	0	1	0	0	1	0	gga-miR-223	-0.13	-0.13	< 0.1
AGO2	ENST00000220592.5	argonaute RISC catalytic component 2	350	0	0	0	0	2	0	1	1	0	gga-miR-223	-0.13	-1.26	0.43
SORBS2	ENST00000284776.7	sorbin and SH3 domain containing 2	1279	0	0	0	0	1	0	1	0	0	gga-miR-223	-0.13	-0.14	0.1
CCSER1	ENST00000509176.1	coiled-coil serine-rich protein 1	5	0	0	0	0	1	1	0	0	0	gga-miR-223	-0.13	-0.13	< 0.1
SPRED2	ENST00000356388.4	sprouty-related, EVH1 domain containing 2	53	0	0	0	0	1	0	0	1	0	gga-miR-223	-0.13	-0.14	< 0.1
PGRMC2	ENST00000296425.5	progesterone receptor membrane component 2	2089	0	0	0	0	1	0	0	1	0	gga-miR-223	-0.13	-0.15	< 0.1
CRK	ENST00000398970.5	v-crk avian sarcoma virus CT10 oncogene homolog	1841	0	0	0	0	2	0	1	1	0	gga-miR-223	-0.13	-0.13	< 0.1
SECISBP2L	ENST00000559471.1	SECIS binding protein 2-like	161	0	0	0	0	1	0	1	0	1	gga-miR-223	-0.13	-0.13	< 0.1
PDAP1	ENST00000350498.3	PDGFA associated protein 1	208	0	0	0	0	1	0	0	1	0	gga-miR-223	-0.13	-0.13	< 0.1
EPHA3	ENST00000336596.2	EPH receptor A3	100	0	0	0	0	1	0	1	0	0	gga-miR-223	-0.13	-0.13	< 0.1
GJA1	ENST00000282561.3	gap junction protein, alpha 1, 43kDa	1732	0	0	0	0	1	0	1	0	0	gga-miR-223	-0.13	-0.13	< 0.1
NPR3	ENST00000265074.8	natriuretic peptide receptor C/guanylate cyclase C (atrionatriuretic peptide receptor C)	517	0	0	0	0	1	1	0	0	0	gga-miR-223	-0.13	-0.39	< 0.1
EPC2	ENST00000258484.6	enhancer of polycomb homolog 2 (Drosophila)	152	0	0	0	0	1	0	1	0	0	gga-miR-223	-0.13	-0.3	0.17
FOXD4L5	ENST00000377420.1	forkhead box D4-like 5	5	0	0	0	0	1	0	0	1	0	gga-miR-223	-0.12	-0.12	< 0.1
GOLT1B	ENST00000540141.1	golgi transport 1B	848	0	0	0	0	2	0	2	0	0	gga-miR-223	-0.12	-0.48	< 0.1
NSG1	ENST00000421177.2	Neuron-specific protein family member 1	25	0	0	0	0	1	0	0	1	0	gga-miR-223	-0.12	-0.2	< 0.1
FNIP2	ENST00000264433.6	folliculin interacting protein 2	266	0	0	0	0	2*	0	1	0	0	gga-miR-223	-0.12	-0.12	< 0.1
BLMH	ENST00000261714.6	bleomycin hydrolase	1511	0	0	0	0	1	0	0	1	0	gga-miR-223	-0.12	-0.12	< 0.1
EGFL6	ENST00000380602.3	EGF-like-domain, multiple 6	5	0	0	0	0	1	0	0	1	0	gga-miR-223	-0.12	-0.12	< 0.1
FLAD1	ENST00000368432.1	flavin adenine dinucleotide synthetase 1	186	0	0	0	0	1	0	0	1	0	gga-miR-223	-0.12	-0.12	ORF
TAB3	ENST00000378933.1	TGF-beta activated kinase 1/MAP3K7 binding protein 3	201	0	0	0	0	1	0	1	0	0	gga-miR-223	-0.12	-0.16	< 0.1
CDC27	ENST00000066544.3	cell division cycle 27	438	0	0	0	0	1	0	0	1	0	gga-miR-223	-0.12	-0.12	< 0.1
OTUD7A	ENST00000307050.4	OTU domain containing 7A	35	0	0	0	0	1	0	0	1	0	gga-miR-223	-0.12	-0.2	0.11
IGFBP5	ENST00000233813.4	insulin-like growth factor binding protein 5	10709	0	0	0	0	1	0	1	0	0	gga-miR-223	-0.12	-0.28	0.14
TRPS1	ENST00000395715.3	trichorhinophalangeal syndrome I	94	0	0	0	0	1	0	1	0	1	gga-miR-223	-0.12	-0.12	< 0.1
MAP1B	ENST00000296755.7	microtubule-associated protein 1B	259	1	0	1	0	1	0	0	1	0	gga-miR-223	-0.12	-0.12	0.39	2007
FAM3C	ENST00000359943.3	family with sequence similarity 3, member C	15	0	0	0	0	1	0	0	1	0	gga-miR-223	-0.12	-0.12	< 0.1
PAFAH1B2	ENST00000527958.1	platelet-activating factor acetylhydrolase 1b, catalytic subunit 2 (30kDa)	180	0	0	0	0	1	1	0	0	0	gga-miR-223	-0.12	-0.34	< 0.1
CREM	ENST00000333809.8	cAMP responsive element modulator	882	0	0	0	0	1	0	1	0	0	gga-miR-223	-0.12	-0.26	< 0.1
SOCS6	ENST00000397942.3	suppressor of cytokine signaling 6	140	0	0	0	0	1	0	1	0	0	gga-miR-223	-0.11	-0.19	< 0.1
GABRG2	ENST00000356592.3	gamma-aminobutyric acid (GABA) A receptor, gamma 2	24	0	0	0	0	1	0	0	1	0	gga-miR-223	-0.11	-0.12	< 0.1
NPC1	ENST00000269228.5	Niemann-Pick disease, type C1	257	0	0	0	0	1	0	0	1	0	gga-miR-223	-0.11	-0.11	< 0.1
CELF1	ENST00000395290.2	CUGBP, Elav-like family member 1	153	0	0	0	0	1	1	0	0	0	gga-miR-223	-0.11	-0.12	< 0.1
THSD7A	ENST00000423059.4	thrombospondin, type I, domain containing 7A	5	0	0	0	0	1	0	0	1	0	gga-miR-223	-0.11	-0.11	< 0.1
ZBTB41	ENST00000367405.4	zinc finger and BTB domain containing 41	33	1	0	0	1	0	0	0	0	0	gga-miR-223	-0.11	-0.12	0.46
CIR1	ENST00000362053.5	corepressor interacting with RBPJ, 1	310	0	0	0	0	1	0	0	1	0	gga-miR-223	-0.11	-0.11	ORF
GLTSCR1L	ENST00000314073.5	GLTSCR1-like	59	0	0	0	0	1	0	0	1	1	gga-miR-223	-0.11	-0.11	< 0.1
NEBL	ENST00000377122.4	nebulette	181	0	0	0	0	1	0	0	1	0	gga-miR-223	-0.11	-0.11	< 0.1
NCOA2	ENST00000452400.2	nuclear receptor coactivator 2	271	0	0	0	0	1	1	0	0	0	gga-miR-223	-0.11	-0.11	< 0.1
TAOK3	ENST00000419821.2	TAO kinase 3	8	1	0	0	1	0	0	0	0	0	gga-miR-223	-0.11	-0.11	0.46
GRM2	ENST00000395052.3	glutamate receptor, metabotropic 2	5	0	0	0	0	1	0	0	1	0	gga-miR-223	-0.11	-0.11	< 0.1
MAN1C1	ENST00000374332.4	mannosidase, alpha, class 1C, member 1	60	0	0	0	0	1	0	0	1	1	gga-miR-223	-0.11	-0.25	< 0.1
LEPROTL1	ENST00000321250.8	leptin receptor overlapping transcript-like 1	1242	0	0	0	0	1	0	1	0	1	gga-miR-223	-0.11	-0.32	< 0.1
NR2C2	ENST00000425241.1	nuclear receptor subfamily 2, group C, member 2	227	0	0	0	0	1	0	0	1	0	gga-miR-223	-0.11	-0.16	< 0.1
PAOX	ENST00000368539.4	polyamine oxidase (exo-N4-amino)	264	0	0	0	0	1	0	0	1	1	gga-miR-223	-0.11	-0.22	ORF
KLHL3	ENST00000541417.1	kelch-like family member 3	40	0	0	0	0	1	0	0	1	1	gga-miR-223	-0.11	-0.12	< 0.1
ZNF736	ENST00000423484.2	zinc finger protein 736	36	0	0	0	0	1	0	1	0	0	gga-miR-223	-0.11	-0.34	< 0.1
PDGFRA	ENST00000257290.5	platelet-derived growth factor receptor, alpha polypeptide	39	0	0	0	0	1	0	1	0	0	gga-miR-223	-0.11	-0.11	< 0.1
KMT2C	ENST00000262189.6	lysine (K)-specific methyltransferase 2C	417	1	0	0	1	0	0	0	0	0	gga-miR-223	-0.11	-0.12	0.47	2007, 2009, 2011
ATRN	ENST00000262919.5	attractin	39	0	0	0	0	1	0	0	1	0	gga-miR-223	-0.1	-0.1	< 0.1
KIF1B	ENST00000377086.1	kinesin family member 1B	234	0	0	0	0	1	0	0	1	0	gga-miR-223	-0.1	-0.1	< 0.1
NR4A3	ENST00000330847.1	nuclear receptor subfamily 4, group A, member 3	244	0	0	0	0	1	0	0	1	1	gga-miR-223	-0.1	-0.1	< 0.1
PSMA5	ENST00000271308.4	proteasome (prosome, macropain) subunit, alpha type, 5	60	0	0	0	0	1	0	1	0	0	gga-miR-223	-0.1	-0.17	< 0.1
SLC16A6	ENST00000327268.4	solute carrier family 16, member 6	17	0	0	0	0	1	0	0	1	0	gga-miR-223	-0.1	-0.1	< 0.1
STAU1	ENST00000371828.3	staufen double-stranded RNA binding protein 1	826	0	0	0	0	1	0	0	1	0	gga-miR-223	-0.1	-0.1	< 0.1
VCL	ENST00000372755.3	vinculin	189	0	0	0	0	1	0	1	0	0	gga-miR-223	-0.1	-0.15	< 0.1
USP31	ENST00000219689.7	ubiquitin specific peptidase 31	214	0	0	0	0	2	1	0	1	0	gga-miR-223	-0.1	-0.19	< 0.1
SLC4A7	ENST00000295736.5	solute carrier family 4, sodium bicarbonate cotransporter, member 7	146	0	0	0	0	1	0	0	1	0	gga-miR-223	-0.1	-0.1	< 0.1
ELFN2	ENST00000402918.2	extracellular leucine-rich repeat and fibronectin type III domain containing 2	22	0	0	0	0	1	1	0	0	0	gga-miR-223	-0.1	-0.32	< 0.1
SLIT2	ENST00000504154.1	slit homolog 2 (Drosophila)	579	0	0	0	0	1	0	0	1	0	gga-miR-223	-0.1	-0.1	< 0.1
BRSK2	ENST00000382179.1	BR serine/threonine kinase 2	15	0	0	0	0	1	0	1	0	0	gga-miR-223	-0.1	-0.26	0.16
EFEMP1	ENST00000394555.2	EGF containing fibulin-like extracellular matrix protein 1	992	0	0	0	0	1	0	0	1	0	gga-miR-223	-0.1	-0.15	< 0.1	2009, 2011
TOP2B	ENST00000542520.1	topoisomerase (DNA) II beta 180kDa	28	1	1	0	0	0	0	0	0	0	gga-miR-223	-0.1	-0.42	0.29
FOXD4L6	ENST00000377473.1	forkhead box D4-like 6	5	0	0	0	0	1	0	0	1	0	gga-miR-223	-0.1	-0.1	< 0.1
FOXD4L2	ENST00000377590.1	forkhead box D4-like 2	5	0	0	0	0	1	0	0	1	0	gga-miR-223	-0.1	-0.1	< 0.1
KPNA5	ENST00000368564.1	karyopherin alpha 5 (importin alpha 6)	76	0	0	0	0	1	0	0	1	0	gga-miR-223	-0.1	-0.1	< 0.1
DLG2	ENST00000398309.2	discs, large homolog 2 (Drosophila)	15	0	0	0	0	2	0	1	1	0	gga-miR-223	-0.1	-0.1	< 0.1
LRP12	ENST00000424843.2	low density lipoprotein receptor-related protein 12	378	1	0	1	0	0	0	0	0	1	gga-miR-223	-0.1	-0.25	0.47	2011
FOXJ2	ENST00000162391.3	forkhead box J2	9	0	0	0	0	1	0	1	0	0	gga-miR-223	-0.1	-0.1	< 0.1
WARS2	ENST00000369426.5	tryptophanyl tRNA synthetase 2, mitochondrial	205	0	0	0	0	1	1	0	0	1	gga-miR-223	-0.1	-0.69	< 0.1
TRIM33	ENST00000358465.2	tripartite motif containing 33	201	0	0	0	0	1	0	1	0	0	gga-miR-223	-0.1	-0.1	< 0.1
GNPNAT1	ENST00000216410.3	glucosamine-phosphate N-acetyltransferase 1	429	0	0	0	0	1	0	0	1	0	gga-miR-223	-0.09	-0.17	< 0.1
IRS1	ENST00000305123.5	insulin receptor substrate 1	804	0	0	0	0	1	1	0	0	0	gga-miR-223	-0.09	-0.39	< 0.1
DLG3	ENST00000194900.4	discs, large homolog 3 (Drosophila)	185	0	0	0	0	1	0	0	1	0	gga-miR-223	-0.09	-0.1	< 0.1
SMARCA2	ENST00000349721.2	SWI/SNF related, matrix associated, actin dependent regulator of chromatin, subfamily a, member 2	158	0	0	0	0	1	0	1	0	0	gga-miR-223	-0.09	-0.09	0.11
AGPS	ENST00000264167.4	alkylglycerone phosphate synthase	1610	0	0	0	0	2	0	1	1	0	gga-miR-223	-0.09	-0.28	< 0.1
RAB10	ENST00000264710.4	RAB10, member RAS oncogene family	998	0	0	0	0	1	1	0	0	0	gga-miR-223	-0.09	-0.49	< 0.1
TAOK1	ENST00000261716.3	TAO kinase 1	164	0	0	0	0	2	0	0	2	1	gga-miR-223	-0.09	-0.1	< 0.1
MCTP1	ENST00000515393.1	multiple C2 domains, transmembrane 1	81	0	0	0	0	1	0	1	0	0	gga-miR-223	-0.09	-0.14	< 0.1
UXS1	ENST00000283148.7	UDP-glucuronate decarboxylase 1	234	0	0	0	0	1	0	0	1	0	gga-miR-223	-0.09	-0.1	< 0.1
FOXD4L3	ENST00000342833.2	forkhead box D4-like 3	5	0	0	0	0	1	0	0	1	0	gga-miR-223	-0.09	-0.09	< 0.1
FOXJ1	ENST00000322957.6	forkhead box J1	5	0	0	0	0	1	0	0	1	0	gga-miR-223	-0.09	-0.09	< 0.1
GOPC	ENST00000368498.2	golgi-associated PDZ and coiled-coil motif containing	451	0	0	0	0	1	0	1	0	0	gga-miR-223	-0.09	-0.18	< 0.1
KMT2A	ENST00000534358.1	lysine (K)-specific methyltransferase 2A	1092	0	0	0	0	2	0	0	2	0	gga-miR-223	-0.09	-0.09	< 0.1
C7orf41	ENST00000324453.8	chromosome 7 open reading frame 41	235	0	0	0	0	1	0	0	1	1	gga-miR-223	-0.09	-0.16	< 0.1
ATP8A1	ENST00000381668.5	ATPase, aminophospholipid transporter (APLT), class I, type 8A, member 1	48	0	0	0	0	1	0	0	1	0	gga-miR-223	-0.09	-0.09	< 0.1
PRLR	ENST00000342362.5	prolactin receptor	95	0	0	0	0	1	0	0	1	0	gga-miR-223	-0.09	-0.09	< 0.1
PYGO1	ENST00000302000.6	pygopus homolog 1 (Drosophila)	104	0	0	0	0	1	0	1	0	0	gga-miR-223	-0.09	-0.29	< 0.1
DNAH3	ENST00000415178.1	dynein, axonemal, heavy chain 3	5	1	0	1	0	2	1	0	1	0	gga-miR-223	-0.09	-0.09	ORF
ABHD13	ENST00000375898.3	abhydrolase domain containing 13	479	1	0	0	1	0	0	0	0	0	gga-miR-223	-0.08	-0.3	0.47	2007, 2009, 2011
UBR3	ENST00000272793.5	ubiquitin protein ligase E3 component n-recognin 3 (putative)	200	0	0	0	0	1	0	0	1	0	gga-miR-223	-0.08	-0.1	< 0.1
CIT	ENST00000392521.2	citron (rho-interacting, serine/threonine kinase 21)	134	0	0	0	0	1	0	0	1	0	gga-miR-223	-0.08	-0.09	< 0.1
SLC4A4	ENST00000340595.3	solute carrier family 4 (sodium bicarbonate cotransporter), member 4	400	0	0	0	0	1	0	1	0	1	gga-miR-223	-0.08	-0.09	0.13
DPYD	ENST00000370192.3	dihydropyrimidine dehydrogenase	160	0	0	0	0	1	0	0	1	0	gga-miR-223	-0.08	-0.08	< 0.1
TP53INP2	ENST00000374810.3	tumor protein p53 inducible nuclear protein 2	12	0	0	0	0	1	0	1	0	0	gga-miR-223	-0.08	-0.14	< 0.1
FOXB1	ENST00000396057.4	forkhead box B1	31	0	0	0	0	1	0	0	1	0	gga-miR-223	-0.08	-0.1	< 0.1
CHD9	ENST00000566029.1	chromodomain helicase DNA binding protein 9	447	0	0	0	0	1	0	1	0	1	gga-miR-223	-0.08	-0.08	< 0.1
SYT1	ENST00000457153.2	synaptotagmin I	13	0	0	0	0	1	0	0	1	0	gga-miR-223	-0.08	-0.08	0.12
PTRH2	ENST00000393038.2	peptidyl-tRNA hydrolase 2	386	0	0	0	0	1	1	0	0	0	gga-miR-223	-0.08	-0.63	< 0.1
PURA	ENST00000331327.3	purine-rich element binding protein A	367	0	0	0	0	1	0	0	1	1	gga-miR-223	-0.08	-0.19	< 0.1
ZBTB33	ENST00000326624.2	zinc finger and BTB domain containing 33	65	0	0	0	0	1	0	1	0	0	gga-miR-223	-0.08	-0.08	< 0.1
BRWD1	ENST00000342449.3	bromodomain and WD repeat domain containing 1	96	0	0	0	0	2	0	0	2	0	gga-miR-223	-0.08	-0.2	< 0.1
SNX17	ENST00000233575.2	sorting nexin 17	479	0	0	0	0	1	0	1	0	0	gga-miR-223	-0.08	-0.32	< 0.1
ADAMTS18	ENST00000282849.5	ADAM metallopeptidase with thrombospondin type 1 motif, 18	7	0	0	0	0	1	0	0	1	0	gga-miR-223	-0.08	-0.08	< 0.1
SNX18	ENST00000343017.6	sorting nexin 18	174	0	0	0	0	1	0	1	0	0	gga-miR-223	-0.08	-0.1	0.1
MKX	ENST00000375790.5	mohawk homeobox	165	0	0	0	0	1*	0	0	0	1	gga-miR-223	-0.08	-0.08	< 0.1
PTBP3	ENST00000374257.1	polypyrimidine tract binding protein 3	214	0	0	0	0	1	0	1	0	1	gga-miR-223	-0.08	-0.19	< 0.1
DST	ENST00000312431.6	dystonin	439	0	0	0	0	2	2	0	0	0	gga-miR-223	-0.08	-0.08	ORF
JMJD8	ENST00000412368.2	jumonji domain containing 8	164	0	0	0	0	1	0	0	1	0	gga-miR-223	-0.07	-0.07	< 0.1
LRFN4	ENST00000309602.4	leucine rich repeat and fibronectin type III domain containing 4	230	0	0	0	0	1	0	0	1	0	gga-miR-223	-0.07	-0.07	ORF
PHIP	ENST00000275034.4	pleckstrin homology domain interacting protein	668	1	1	0	0	1	0	1	0	0	gga-miR-223	-0.07	-0.29	0.37	2011
GRIA2	ENST00000296526.7	glutamate receptor, ionotropic, AMPA 2	5	0	0	0	0	1	0	0	1	0	gga-miR-223	-0.07	-0.07	< 0.1
PSD3	ENST00000327040.8	pleckstrin and Sec7 domain containing 3	133	0	0	0	0	1	0	0	1	0	gga-miR-223	-0.07	-0.08	< 0.1
TMTC1	ENST00000256062.5	transmembrane and tetratricopeptide repeat containing 1	379	0	0	0	0	1	0	0	1	0	gga-miR-223	-0.07	-0.08	< 0.1
ZZZ3	ENST00000370801.3	zinc finger, ZZ-type containing 3	338	1	0	1	0	0	0	0	0	0	gga-miR-223	-0.07	-0.22	0.49	2009, 2011
CREBRF	ENST00000540014.1	CREB3 regulatory factor	24	0	0	0	0	1	0	1	0	0	gga-miR-223	-0.07	-0.07	< 0.1
EPAS1	ENST00000263734.3	endothelial PAS domain protein 1	3689	0	0	0	0	2	0	0	2	0	gga-miR-223	-0.07	-0.07	< 0.1
PLK4	ENST00000270861.5	polo-like kinase 4	331	0	0	0	0	1	0	0	1	0	gga-miR-223	-0.07	-0.07	< 0.1
ATP5G1	ENST00000355938.5	ATP synthase, H+ transporting, mitochondrial Fo complex, subunit C1 (subunit 9)	24	0	0	0	0	1	0	0	1	0	gga-miR-223	-0.07	-0.28	< 0.1
USP6NL	ENST00000609104.1	USP6 N-terminal like	183	0	0	0	0	1	0	0	1	0	gga-miR-223	-0.07	-0.2	< 0.1
GNAQ	ENST00000286548.4	guanine nucleotide binding protein (G protein), q polypeptide	47	0	0	0	0	2	0	1	1	0	gga-miR-223	-0.07	-0.07	< 0.1
GOLGA7	ENST00000405786.2	golgin A7	34	0	0	0	0	1*	0	0	0	1	gga-miR-223	-0.07	-0.07	< 0.1
DSEL	ENST00000310045.7	dermatan sulfate epimerase-like	26	0	0	0	0	1	0	0	1	0	gga-miR-223	-0.07	-0.1	< 0.1
ESRRG	ENST00000361525.3	estrogen-related receptor gamma	5	0	0	0	0	1	0	1	0	1	gga-miR-223	-0.07	-0.07	< 0.1
ATP6V1A	ENST00000273398.3	ATPase, H+ transporting, lysosomal 70kDa, V1 subunit A	180	0	0	0	0	1	0	1	0	0	gga-miR-223	-0.07	-0.07	< 0.1
SPAG9	ENST00000262013.7	sperm associated antigen 9	509	0	0	0	0	1	0	1	0	0	gga-miR-223	-0.07	-0.1	< 0.1
ABI1	ENST00000376170.4	abl-interactor 1	317	0	0	0	0	1	0	0	1	0	gga-miR-223	-0.07	-0.11	< 0.1
ARHGEF12	ENST00000397843.2	Rho guanine nucleotide exchange factor (GEF) 12	815	1	1	0	0	0	0	0	0	0	gga-miR-223	-0.07	-0.08	0.17
TMEM55A	ENST00000285419.3	transmembrane protein 55A	151	0	0	0	0	1	0	0	1	1	gga-miR-223	-0.07	-0.2	< 0.1
ZMIZ1	ENST00000334512.5	zinc finger, MIZ-type containing 1	568	0	0	0	0	1	0	0	1	0	gga-miR-223	-0.07	-0.07	< 0.1
CDYL	ENST00000343762.5	chromodomain protein, Y-like	24	1	0	1	0	0	0	0	0	0	gga-miR-223	-0.07	-0.11	0.32
MYRF	ENST00000278836.5	myelin regulatory factor	131	0	0	0	0	1	0	0	1	0	gga-miR-223	-0.07	-0.07	< 0.1
FAM160B1	ENST00000369248.4	family with sequence similarity 160, member B1	91	1	0	0	1	0	0	0	0	0	gga-miR-223	-0.06	-0.11	0.44	2011
DOCK4	ENST00000428084.1	dedicator of cytokinesis 4	211	0	0	0	0	1	0	1	0	2	gga-miR-223	-0.06	-0.07	< 0.1
TP53INP1	ENST00000448464.2	tumor protein p53 inducible nuclear protein 1	39	0	0	0	0	1	0	1	0	0	gga-miR-223	-0.06	-0.11	< 0.1
ERC1	ENST00000355446.5	ELKS/RAB6-interacting/CAST family member 1	159	1	0	0	1	0	0	0	0	1	gga-miR-223	-0.06	-0.16	0.47	2011
WNT5A	ENST00000474267.1	wingless-type MMTV integration site family, member 5A	2080	0	0	0	0	1	0	0	1	0	gga-miR-223	-0.06	-0.1	< 0.1
ANKS1B	ENST00000546960.1	ankyrin repeat and sterile alpha motif domain containing 1B	21	0	0	0	0	2	1	0	1	0	gga-miR-223	-0.06	-0.32	< 0.1
AMD1	ENST00000368885.3	adenosylmethionine decarboxylase 1	725	0	0	0	0	1*	0	0	0	1	gga-miR-223	-0.06	-0.14	< 0.1
ITPR2	ENST00000381340.3	inositol 1,4,5-trisphosphate receptor, type 2	334	0	0	0	0	1	0	0	1	0	gga-miR-223	-0.06	-0.08	< 0.1
LARP4B	ENST00000316157.3	La ribonucleoprotein domain family, member 4B	705	1	0	1	0	0	0	0	0	0	gga-miR-223	-0.06	-0.16	0.38
PCGF5	ENST00000336126.5	polycomb group ring finger 5	176	0	0	0	0	2	1	0	1	0	gga-miR-223	-0.06	-0.3	< 0.1
ADCY9	ENST00000294016.3	adenylate cyclase 9	166	0	0	0	0	1	0	0	1	0	gga-miR-223	-0.06	-0.09	< 0.1
DPP8	ENST00000341861.5	dipeptidyl-peptidase 8	1293	0	0	0	0	1	0	1	0	0	gga-miR-223	-0.06	-0.07	< 0.1
CLIC4	ENST00000374379.4	chloride intracellular channel 4	226	0	0	0	0	1	0	1	0	1	gga-miR-223	-0.06	-0.23	< 0.1
SEMA7A	ENST00000261918.4	semaphorin 7A, GPI membrane anchor (John Milton Hagen blood group)	65	0	0	0	0	1	0	0	1	0	gga-miR-223	-0.06	-0.06	< 0.1
CPEB4	ENST00000265085.5	cytoplasmic polyadenylation element binding protein 4	472	0	0	0	0	1	0	1	0	1	gga-miR-223	-0.06	-0.06	< 0.1
HDAC9	ENST00000405010.3	histone deacetylase 9	13	0	0	0	0	1	0	1	0	2	gga-miR-223	-0.06	-0.16	0.18
GLYR1	ENST00000436648.5	glyoxylate reductase 1 homolog (Arabidopsis)	31	0	0	0	0	1	0	0	1	0	gga-miR-223	-0.06	-0.06	< 0.1
PLCB1	ENST00000378641.3	phospholipase C, beta 1 (phosphoinositide-specific)	21	0	0	0	0	1	1	0	0	0	gga-miR-223	-0.06	-0.06	< 0.1
NAV1	ENST00000295624.6	neuron navigator 1	702	0	0	0	0	1	0	1	0	0	gga-miR-223	-0.06	-0.14	< 0.1
KCNB1	ENST00000371741.4	potassium voltage-gated channel, Shab-related subfamily, member 1	5	0	0	0	0	2	0	1	1	1	gga-miR-223	-0.06	-0.06	< 0.1
UFL1	ENST00000369278.4	UFM1-specific ligase 1	298	0	0	0	0	1	0	0	1	0	gga-miR-223	-0.06	-0.06	< 0.1
HPRT1	ENST00000298556.7	hypoxanthine phosphoribosyltransferase 1	490	0	0	0	0	1	0	0	1	0	gga-miR-223	-0.06	-0.1	< 0.1
ATXN1	ENST00000244769.4	ataxin 1	106	0	0	0	0	1	0	1	0	0	gga-miR-223	-0.06	-0.08	0.31
AKAP2	ENST00000374525.1	A kinase (PRKA) anchor protein 2	1287	0	0	0	0	1	0	0	1	0	gga-miR-223	-0.06	-0.06	< 0.1
EBF3	ENST00000368648.3	early B-cell factor 3	101	1	0	0	1	0	0	0	0	0	gga-miR-223	-0.06	-0.06	0.47	2007, 2009, 2011
EIF4E3	ENST00000425534.3	eukaryotic translation initiation factor 4E family member 3	475	1	0	0	1	0	0	0	0	0	gga-miR-223	-0.06	-0.2	0.47	2011
SRRD	ENST00000215917.7	SRR1 domain containing	1069	0	0	0	0	1	0	0	1	0	gga-miR-223	-0.06	-0.2	< 0.1
SDC2	ENST00000302190.4	syndecan 2	774	1	0	0	1	0	0	0	0	0	gga-miR-223	-0.05	-0.25	0.47
BMPR2	ENST00000374574.2	bone morphogenetic protein receptor, type II (serine/threonine kinase)	287	0	0	0	0	1	1	0	0	0	gga-miR-223	-0.05	-0.24	< 0.1
PALM2-AKAP2	ENST00000374530.3	PALM2-AKAP2 readthrough	1287	0	0	0	0	1	0	0	1	0	gga-miR-223	-0.05	-0.05	< 0.1
PAMR1	ENST00000278360.3	peptidase domain containing associated with muscle regeneration 1	40	0	0	0	0	1	0	0	1	0	gga-miR-223	-0.05	-0.05	< 0.1
HSP90B1	ENST00000299767.5	heat shock protein 90kDa beta (Grp94), member 1	42	1	0	1	0	0	0	0	0	0	gga-miR-223	-0.05	-0.47	0.52	2007, 2009, 2011
TWIST1	ENST00000242261.5	twist basic helix-loop-helix transcription factor 1	190	1	0	0	1	0	0	0	0	0	gga-miR-223	-0.05	-0.17	0.47
SLC25A36	ENST00000446041.2	solute carrier family 25 (pyrimidine nucleotide carrier ), member 36	264	0	0	0	0	1	0	1	0	0	gga-miR-223	-0.05	-0.15	< 0.1
TJP2	ENST00000453658.2	tight junction protein 2	527	0	0	0	0	1	0	1	0	0	gga-miR-223	-0.05	-0.05	< 0.1
MYPN	ENST00000358913.5	myopalladin	73	0	0	0	0	1	0	1	0	0	gga-miR-223	-0.05	-0.23	< 0.1
BCL11B	ENST00000357195.3	B-cell CLL/lymphoma 11B (zinc finger protein)	73	0	0	0	0	1	0	0	1	0	gga-miR-223	-0.05	-0.05	< 0.1
ABR	ENST00000302538.5	active BCR-related	58	0	0	0	0	1	0	0	1	0	gga-miR-223	-0.05	-0.07	< 0.1
ONECUT2	ENST00000491143.2	one cut homeobox 2	847	0	0	0	0	2	0	0	2	2	gga-miR-223	-0.05	-0.06	< 0.1
ZNF507	ENST00000311921.4	zinc finger protein 507	378	1	1	0	0	0	0	0	0	0	gga-miR-223	-0.05	-0.52	0.31	2009, 2011
EML4	ENST00000318522.5	echinoderm microtubule associated protein like 4	62	0	0	0	0	1	0	0	1	0	gga-miR-223	-0.05	-0.14	0.19	2009, 2011
SOX6	ENST00000316399.6	SRY (sex determining region Y)-box 6	22	2	0	0	2	0	0	0	0	0	gga-miR-223	-0.05	-0.14	0.72	2011
ITPR1	ENST00000302640.8	inositol 1,4,5-trisphosphate receptor, type 1	1022	0	0	0	0	1	0	0	1	0	gga-miR-223	-0.05	-0.05	0.13
LRBA	ENST00000535741.1	LPS-responsive vesicle trafficking, beach and anchor containing	603	0	0	0	0	1	0	0	1	0	gga-miR-223	-0.05	-0.05	< 0.1
TNPO1	ENST00000337273.5	transportin 1	2041	0	0	0	0	1	0	0	1	0	gga-miR-223	-0.05	-0.05	< 0.1
RASGEF1B	ENST00000509081.1	RasGEF domain family, member 1B	20	0	0	0	0	1	0	0	1	0	gga-miR-223	-0.05	-0.05	< 0.1
PHF14	ENST00000403050.3	PHD finger protein 14	112	0	0	0	0	1	0	0	1	1	gga-miR-223	-0.05	-0.26	< 0.1
RRAS2	ENST00000537760.1	related RAS viral (r-ras) oncogene homolog 2	57	1	1	0	0	0	0	0	0	1	gga-miR-223	-0.05	-0.62	0.31	2009, 2011
CHRM3	ENST00000255380.4	cholinergic receptor, muscarinic 3	47	0	0	0	0	1	0	1	0	0	gga-miR-223	-0.05	-0.22	0.19
CTBS	ENST00000370630.5	chitobiase, di-N-acetyl-	33	0	0	0	0	1	0	1	0	0	gga-miR-223	-0.05	-0.33	< 0.1
CDC42BPB	ENST00000361246.2	CDC42 binding protein kinase beta (DMPK-like)	615	0	0	0	0	1	0	0	1	0	gga-miR-223	-0.04	-0.04	< 0.1
PTGFRN	ENST00000393203.2	prostaglandin F2 receptor inhibitor	591	0	0	0	0	1	0	0	1	0	gga-miR-223	-0.04	-0.11	< 0.1
TCEB1	ENST00000518127.1	transcription elongation factor B (SIII), polypeptide 1 (15kDa, elongin C)	637	0	0	0	0	2	0	0	2	0	gga-miR-223	-0.04	-0.41	< 0.1
FEM1C	ENST00000274457.3	fem-1 homolog c (C. elegans)	222	0	0	0	0	1	1	0	0	0	gga-miR-223	-0.04	-0.27	< 0.1
RAB3IP	ENST00000483530.2	RAB3A interacting protein	73	1	0	1	0	0	0	0	0	0	gga-miR-223	-0.04	-0.38	0.46	2009, 2011
SIK2	ENST00000304987.3	salt-inducible kinase 2	378	0	0	0	0	2	1	1	0	1	gga-miR-223	-0.04	-0.28	< 0.1
HHIP	ENST00000296575.3	hedgehog interacting protein	65	0	0	0	0	1	1	0	0	0	gga-miR-223	-0.04	-0.12	< 0.1
CREB5	ENST00000357727.2	cAMP responsive element binding protein 5	54	0	0	0	0	1	0	1	0	0	gga-miR-223	-0.04	-0.07	< 0.1
FOXK2	ENST00000335255.5	forkhead box K2	450	0	0	0	0	1	0	1	0	0	gga-miR-223	-0.04	-0.25	0.27
NAA50	ENST00000240922.3	N(alpha)-acetyltransferase 50, NatE catalytic subunit	260	1	0	1	0	1	1	0	0	0	gga-miR-223	-0.04	-0.86	0.49
PCNX	ENST00000304743.2	pecanex homolog (Drosophila)	458	0	0	0	0	1	0	1	0	0	gga-miR-223	-0.04	-0.07	< 0.1
NOL4	ENST00000261592.5	nucleolar protein 4	12	0	0	0	0	1	0	0	1	1	gga-miR-223	-0.04	-0.04	< 0.1
WAPAL	ENST00000298767.5	wings apart-like homolog (Drosophila)	185	0	0	0	0	1	0	0	1	0	gga-miR-223	-0.04	-0.05	< 0.1
KCNA2	ENST00000485317.1	potassium voltage-gated channel, shaker-related subfamily, member 2	5	0	0	0	0	1	0	0	1	0	gga-miR-223	-0.04	-0.04	< 0.1
INO80D	ENST00000403263.1	INO80 complex subunit D	5	0	0	0	0	1	0	0	1	1	gga-miR-223	-0.04	-0.04	< 0.1
KIF16B	ENST00000354981.2	kinesin family member 16B	113	0	0	0	0	1	0	0	1	0	gga-miR-223	-0.04	-0.04	< 0.1
MPP5	ENST00000261681.4	membrane protein, palmitoylated 5 (MAGUK p55 subfamily member 5)	354	0	0	0	0	1	0	1	0	0	gga-miR-223	-0.04	-0.1	0.24
SETBP1	ENST00000282030.5	SET binding protein 1	77	0	0	0	0	1	0	0	1	0	gga-miR-223	-0.04	-0.04	< 0.1
RCOR3	ENST00000367005.4	REST corepressor 3	374	0	0	0	0	1	0	0	1	0	gga-miR-223	-0.04	-0.06	< 0.1
FZD5	ENST00000295417.3	frizzled family receptor 5	122	0	0	0	0	2	1	1	0	0	gga-miR-223	-0.04	-0.62	< 0.1
CDK14	ENST00000380050.3	cyclin-dependent kinase 14	226	0	0	0	0	1	0	0	1	0	gga-miR-223	-0.04	-0.04	< 0.1
CHRNA5	ENST00000559554.1	cholinergic receptor, nicotinic, alpha 5 (neuronal)	908	0	0	0	0	1	0	0	1	0	gga-miR-223	-0.04	-0.21	< 0.1
ZNF430	ENST00000261560.5	zinc finger protein 430	34	0	0	0	0	1	0	1	0	0	gga-miR-223	-0.04	-0.3	< 0.1
LGI2	ENST00000382114.4	leucine-rich repeat LGI family, member 2	32	0	0	0	0	1	0	0	1	0	gga-miR-223	-0.04	-0.13	< 0.1
KIF21B	ENST00000332129.2	kinesin family member 21B	12	0	0	0	0	1	0	0	1	0	gga-miR-223	-0.04	-0.04	< 0.1
SLC6A4	ENST00000401766.2	solute carrier family 6 (neurotransmitter transporter), member 4	73	0	0	0	0	1	0	0	1	0	gga-miR-223	-0.03	-0.12	< 0.1
SPRYD7	ENST00000361840.3	SPRY domain containing 7	863	0	0	0	0	1	1	0	0	0	gga-miR-223	-0.03	-0.47	< 0.1
TCF21	ENST00000367882.4	transcription factor 21	552	0	0	0	0	1	0	1	0	0	gga-miR-223	-0.03	-0.32	0.17
GUCY1A3	ENST00000296518.7	guanylate cyclase 1, soluble, alpha 3	42	0	0	0	0	1	0	1	0	0	gga-miR-223	-0.03	-0.29	< 0.1
JAZF1	ENST00000283928.5	JAZF zinc finger 1	869	0	0	0	0	1	0	0	1	0	gga-miR-223	-0.03	-0.08	< 0.1
ELAVL2	ENST00000380110.4	ELAV like neuron-specific RNA binding protein 2	78	0	0	0	0	1	0	0	1	0	gga-miR-223	-0.03	-0.03	< 0.1
ZFP36L1	ENST00000555997.1	ZFP36 ring finger protein-like 1	231	0	0	0	0	1	1	0	0	0	gga-miR-223	-0.03	-1.03	< 0.1
SLAIN2	ENST00000264313.6	SLAIN motif family, member 2	859	0	0	0	0	1	0	0	1	0	gga-miR-223	-0.03	-0.11	< 0.1
FZD4	ENST00000531380.1	frizzled family receptor 4	5	0	0	0	0	1	0	0	1	1	gga-miR-223	-0.03	-0.03	< 0.1
CNTN1	ENST00000551295.2	contactin 1	40	0	0	0	0	1	0	0	1	0	gga-miR-223	-0.03	-0.03	< 0.1
TRIO	ENST00000344204.4	trio Rho guanine nucleotide exchange factor	365	0	0	0	0	1	0	1	0	0	gga-miR-223	-0.03	-0.09	< 0.1
UBXN2B	ENST00000399598.2	UBX domain protein 2B	157	0	0	0	0	1	0	0	1	0	gga-miR-223	-0.03	-0.16	< 0.1
ASXL3	ENST00000269197.5	additional sex combs like 3 (Drosophila)	65	0	0	0	0	2	0	0	2	1	gga-miR-223	-0.03	-0.03	< 0.1
SLITRK4	ENST00000381779.4	SLIT and NTRK-like family, member 4	86	0	0	0	0	1	0	1	0	0	gga-miR-223	-0.03	-0.15	< 0.1
SEH1L	ENST00000262124.11	SEH1-like (S. cerevisiae)	632	0	0	0	0	1	0	0	1	0	gga-miR-223	-0.03	-0.06	< 0.1
PITPNC1	ENST00000335257.6	phosphatidylinositol transfer protein, cytoplasmic 1	797	0	0	0	0	1	1	0	0	1	gga-miR-223	-0.03	-0.47	< 0.1
DYRK2	ENST00000344096.3	dual-specificity tyrosine-(Y)-phosphorylation regulated kinase 2	1091	0	0	0	0	1	0	1	0	0	gga-miR-223	-0.03	-0.23	< 0.1
SPRED1	ENST00000299084.4	sprouty-related, EVH1 domain containing 1	547	0	0	0	0	1	0	0	1	0	gga-miR-223	-0.03	-0.11	< 0.1
MBNL3	ENST00000370839.3	muscleblind-like splicing regulator 3	593	0	0	0	0	1	0	0	1	1	gga-miR-223	-0.03	-0.14	< 0.1
FST	ENST00000256759.3	follistatin	53	0	0	0	0	1	0	1	0	1	gga-miR-223	-0.03	-0.3	0.23
SLC9A6	ENST00000370698.3	solute carrier family 9, subfamily A (NHE6, cation proton antiporter 6), member 6	547	0	0	0	0	1	0	0	1	0	gga-miR-223	-0.02	-0.03	< 0.1
UBE3A	ENST00000232165.3	ubiquitin protein ligase E3A	529	0	0	0	0	1	0	1	0	0	gga-miR-223	-0.02	-0.17	0.19
VAMP4	ENST00000236192.7	vesicle-associated membrane protein 4	282	0	0	0	0	1	0	1	0	0	gga-miR-223	-0.02	-0.25	< 0.1
ANKRD17	ENST00000358602.4	ankyrin repeat domain 17	1334	1	0	1	0	0	0	0	0	0	gga-miR-223	-0.02	-0.3	0.49	2007, 2009, 2011
TIAM1	ENST00000286827.3	T-cell lymphoma invasion and metastasis 1	20	0	0	0	0	1	0	1	0	0	gga-miR-223	-0.02	-0.09	< 0.1
SPTLC2	ENST00000216484.2	serine palmitoyltransferase, long chain base subunit 2	95	0	0	0	0	1	0	0	1	0	gga-miR-223	-0.02	-0.13	< 0.1	2011
FAM177A1	ENST00000280987.4	family with sequence similarity 177, member A1	765	0	0	0	0	1	0	0	1	0	gga-miR-223	-0.02	-0.22	< 0.1
CNOT6L	ENST00000504123.1	CCR4-NOT transcription complex, subunit 6-like	23	0	0	0	0	1	0	1	0	0	gga-miR-223	-0.02	-0.1	< 0.1
MAML3	ENST00000509479.2	mastermind-like 3 (Drosophila)	159	0	0	0	0	1	0	0	1	0	gga-miR-223	-0.02	-0.02	< 0.1
MTF1	ENST00000373036.4	metal-regulatory transcription factor 1	98	0	0	0	0	1	0	0	1	0	gga-miR-223	-0.02	-0.02	< 0.1
NFAT5	ENST00000354436.2	nuclear factor of activated T-cells 5, tonicity-responsive	128	0	0	0	0	1	0	1	0	0	gga-miR-223	-0.02	-0.06	< 0.1
PISD	ENST00000382151.2	phosphatidylserine decarboxylase	61	0	0	0	0	1	0	0	1	0	gga-miR-223	-0.02	-0.2	< 0.1
MAGI3	ENST00000307546.9	membrane associated guanylate kinase, WW and PDZ domain containing 3	70	0	0	0	0	1	0	0	1	0	gga-miR-223	-0.02	-0.08	< 0.1
UBE2H	ENST00000355621.3	ubiquitin-conjugating enzyme E2H	855	0	0	0	0	1	0	0	1	0	gga-miR-223	-0.02	-0.02	< 0.1
CALM1	ENST00000356978.4	calmodulin 1 (phosphorylase kinase, delta)	4046	0	0	0	0	1	0	1	0	0	gga-miR-223	-0.02	-0.15	< 0.1
MNAT1	ENST00000261245.4	MNAT CDK-activating kinase assembly factor 1	191	0	0	0	0	1	0	1	0	0	gga-miR-223	-0.02	-0.3	< 0.1
PHC3	ENST00000495893.2	polyhomeotic homolog 3 (Drosophila)	366	0	0	0	0	1	0	1	0	0	gga-miR-223	-0.02	-0.06	< 0.1
NAT8L	ENST00000331662.3	N-acetyltransferase 8-like (GCN5-related, putative)	220	0	0	0	0	1	0	0	1	0	gga-miR-223	-0.02	-0.02	< 0.1
SLC16A14	ENST00000295190.4	solute carrier family 16, member 14	34	0	0	0	0	1	0	0	1	0	gga-miR-223	-0.02	-0.13	< 0.1
PDZD8	ENST00000334464.5	PDZ domain containing 8	99	0	0	0	0	1	0	0	1	0	gga-miR-223	-0.02	-0.08	< 0.1
NETO2	ENST00000562435.1	neuropilin (NRP) and tolloid (TLL)-like 2	723	0	0	0	0	1	0	0	1	0	gga-miR-223	-0.02	-0.17	< 0.1
FNBP1L	ENST00000370253.2	formin binding protein 1-like	219	1	0	0	1	0	0	0	0	0	gga-miR-223	-0.02	-0.25	0.44	2007
ITFG1	ENST00000544001.2	integrin alpha FG-GAP repeat containing 1	1443	0	0	0	0	1	0	0	1	0	gga-miR-223	-0.02	-0.13	< 0.1
FRMPD4	ENST00000380682.1	FERM and PDZ domain containing 4	25	0	0	0	0	1	0	0	1	0	gga-miR-223	-0.02	-0.05	< 0.1
JAG2	ENST00000331782.3	jagged 2	68	0	0	0	0	1	1	0	0	0	gga-miR-223	-0.02	-0.23	0.13
SMNDC1	ENST00000369603.5	survival motor neuron domain containing 1	949	0	0	0	0	1	0	1	0	0	gga-miR-223	-0.02	-0.19	< 0.1
EML6	ENST00000356458.6	echinoderm microtubule associated protein like 6	39	0	0	0	0	1	0	0	1	0	gga-miR-223	-0.02	-0.12	< 0.1
ZNF292	ENST00000369577.3	zinc finger protein 292	230	0	0	0	0	1	0	0	1	0	gga-miR-223	-0.01	-0.21	< 0.1
ZNF644	ENST00000370440.1	zinc finger protein 644	40	0	0	0	0	1	0	0	1	0	gga-miR-223	-0.01	-0.09	< 0.1
SLC44A1	ENST00000374720.3	solute carrier family 44 (choline transporter), member 1	407	0	0	0	0	2	1	0	1	1	gga-miR-223	-0.01	-0.34	< 0.1
ZNF330	ENST00000262990.4	zinc finger protein 330	887	0	0	0	0	1	0	1	0	0	gga-miR-223	-0.01	-0.43	< 0.1
CCSER2	ENST00000224756.8	coiled-coil serine-rich protein 2	123	0	0	0	0	2	0	1	1	0	gga-miR-223	-0.01	-0.15	< 0.1
PIK3CA	ENST00000263967.3	phosphatidylinositol-4,5-bisphosphate 3-kinase, catalytic subunit alpha	112	0	0	0	0	1	0	1	0	0	gga-miR-223	-0.01	-0.17	< 0.1
EIF5B	ENST00000289371.6	eukaryotic translation initiation factor 5B	188	1	0	0	1	0	0	0	0	0	gga-miR-223	-0.01	-0.24	0.47
NEO1	ENST00000261908.6	neogenin 1	261	0	0	0	0	1	0	0	1	0	gga-miR-223	-0.01	-0.05	< 0.1
SESN3	ENST00000536441.1	sestrin 3	260	1	0	0	1	0	0	0	0	1	gga-miR-223	-0.01	-0.15	0.47
PTK2	ENST00000522684.1	protein tyrosine kinase 2	1134	0	0	0	0	1	0	0	1	0	gga-miR-223	-0.01	-0.01	< 0.1
NCAM1	ENST00000316851.7	neural cell adhesion molecule 1	19	0	0	0	0	1	0	0	1	0	gga-miR-223	-0.01	-0.05	< 0.1
ACO1	ENST00000309951.6	aconitase 1, soluble	738	1	1	0	0	0	0	0	0	0	gga-miR-223	-0.01	-0.46	0.46	2009
HTT	ENST00000355072.5	huntingtin	731	0	0	0	0	1	1	0	0	0	gga-miR-223	-0.01	-0.34	< 0.1
SMAD2	ENST00000262160.6	SMAD family member 2	1196	0	0	0	0	1	0	0	1	0	gga-miR-223	-0.01	-0.12	< 0.1
SLC25A26	ENST00000354883.6	solute carrier family 25 (S-adenosylmethionine carrier), member 26	1791	0	0	0	0	1	0	0	1	0	gga-miR-223	-0.01	-0.06	< 0.1
CHAC1	ENST00000446533.3	ChaC, cation transport regulator homolog 1 (E. coli)	190	0	0	0	0	1	1	0	0	0	gga-miR-223	-0.01	-0.46	< 0.1
RMND5A	ENST00000283632.4	required for meiotic nuclear division 5 homolog A (S. cerevisiae)	261	0	0	0	0	1	0	0	1	0	gga-miR-223	-0.01	-0.14	< 0.1
MSMO1	ENST00000261507.6	methylsterol monooxygenase 1	1413	1	0	1	0	0	0	0	0	0	gga-miR-223	-0.01	-0.36	0.42	2009, 2011
JPH3	ENST00000284262.2	junctophilin 3	318	0	0	0	0	1	0	0	1	0	gga-miR-223	-0.01	-0.01	< 0.1
ARID5B	ENST00000279873.7	AT rich interactive domain 5B (MRF1-like)	397	0	0	0	0	1	0	0	1	0	gga-miR-223	-0.01	-0.01	< 0.1
ABCA1	ENST00000374736.3	ATP-binding cassette, sub-family A (ABC1), member 1	184	0	0	0	0	1	0	0	1	0	gga-miR-223	-0.01	-0.01	< 0.1
PNISR	ENST00000369239.5	PNN-interacting serine/arginine-rich protein	600	0	0	0	0	1	0	1	0	0	gga-miR-223	-0.01	-0.21	< 0.1
ZNF512B	ENST00000369888.1	zinc finger protein 512B	8	0	0	0	0	1	0	0	1	0	gga-miR-223	-0.01	-0.01	< 0.1
KCNQ5	ENST00000370398.1	potassium voltage-gated channel, KQT-like subfamily, member 5	50	0	0	0	0	1	0	0	1	0	gga-miR-223	-0.01	-0.01	< 0.1
TPP2	ENST00000376052.3	tripeptidyl peptidase II	240	0	0	0	0	1	0	1	0	0	gga-miR-223	-0.01	-0.17	< 0.1
ASF1A	ENST00000229595.5	anti-silencing function 1A histone chaperone	790	0	0	0	0	1	0	0	1	0	gga-miR-223	-0.01	-0.15	< 0.1
RPTOR	ENST00000306801.3	regulatory associated protein of MTOR, complex 1	190	0	0	0	0	1	0	0	1	1	gga-miR-223	-0.01	-0.01	< 0.1
TIAL1	ENST00000369093.2	TIA1 cytotoxic granule-associated RNA binding protein-like 1	1342	1	0	0	1	0	0	0	0	0	gga-miR-223	-0.01	-0.13	0.46
ABL2	ENST00000502732.1	c-abl oncogene 2, non-receptor tyrosine kinase	892	0	0	0	0	1	0	0	1	0	gga-miR-223	-0.01	-0.01	< 0.1
PTCH1	ENST00000430669.2	patched 1	123	0	0	0	0	1	0	0	1	0	gga-miR-223	-0.01	-0.01	< 0.1
PAX6	ENST00000419022.1	paired box 6	191	1	1	0	0	0	0	0	0	0	gga-miR-223	-0.01	-0.39	0.45	2011
IGF1R	ENST00000268035.6	insulin-like growth factor 1 receptor	561	0	0	0	0	1	0	0	1	1	gga-miR-223	-0.01	-0.01	< 0.1
CDK17	ENST00000543119.2	cyclin-dependent kinase 17	475	1	0	1	0	0	0	0	0	0	gga-miR-223	-0.01	-0.29	0.42	2007, 2009, 2011
KDM5A	ENST00000399788.2	lysine (K)-specific demethylase 5A	118	0	0	0	0	1	0	0	1	1	gga-miR-223	-0.01	-0.03	< 0.1
USP1	ENST00000339950.4	ubiquitin specific peptidase 1	436	0	0	0	0	1	0	0	1	0	gga-miR-223	-0.01	-0.17	< 0.1
PKNOX1	ENST00000291547.5	PBX/knotted 1 homeobox 1	297	0	0	0	0	1	0	1	0	0	gga-miR-223	-0.01	-0.22	0.28
DAB1	ENST00000371236.2	Dab, reelin signal transducer, homolog 1 (Drosophila)	490	0	0	0	0	1	0	0	1	0	gga-miR-223	-0.01	-0.01	< 0.1
DTWD2	ENST00000304058.4	DTW domain containing 2	83	0	0	0	0	1	0	0	1	0	gga-miR-223	-0.01	-0.02	< 0.1
ABI2	ENST00000295851.5	abl-interactor 2	877	0	0	0	0	2	0	0	2	1	gga-miR-223	-0.01	-0.08	< 0.1
LPHN3	ENST00000512091.2	latrophilin 3	93	0	0	0	0	1	0	1	0	0	gga-miR-223	-0.01	-0.11	< 0.1
COPS2	ENST00000388901.5	COP9 signalosome subunit 2	11120	1	0	0	1	0	0	0	0	0	gga-miR-223	-0.01	-0.25	0.47	2007, 2009, 2011
PDE3B	ENST00000282096.4	phosphodiesterase 3B, cGMP-inhibited	258	0	0	0	0	1	0	0	1	0	gga-miR-223	-0.01	-0.15	< 0.1
USP38	ENST00000307017.4	ubiquitin specific peptidase 38	419	0	0	0	0	1	0	0	1	0	gga-miR-223	-0.01	-0.07	< 0.1
SLC25A12	ENST00000422440.2	solute carrier family 25 (aspartate/glutamate carrier), member 12	566	0	0	0	0	1	0	1	0	0	gga-miR-223	-0.01	-0.24	< 0.1
TMEM8A	ENST00000431232.2	transmembrane protein 8A	2174	0	0	0	0	1	0	0	1	0	gga-miR-223	-0.01	-0.01	< 0.1
MSH6	ENST00000234420.5	mutS homolog 6	94	0	0	0	0	1	0	0	1	0	gga-miR-223	-0.01	-0.07	ORF
INPP4A	ENST00000409016.4	inositol polyphosphate-4-phosphatase, type I, 107kDa	387	1	1	0	0	0	0	0	0	0	gga-miR-223	0	-0.44	0.31	2011
TSPAN3	ENST00000267970.4	tetraspanin 3	9328	0	0	0	0	1	0	1	0	0	gga-miR-223	0	-0.26	< 0.1
YPEL3	ENST00000398841.1	yippee-like 3 (Drosophila)	330	0	0	0	0	1	0	0	1	0	gga-miR-223	0	-0.34	< 0.1
ANKRD28	ENST00000399451.2	ankyrin repeat domain 28	798	0	0	0	0	1	0	1	0	0	gga-miR-223	0	-0.1	< 0.1
RASA1	ENST00000456692.2	RAS p21 protein activator (GTPase activating protein) 1	1700	1	1	0	0	0	0	0	0	0	gga-miR-223	0	-0.31	0.48	2007, 2009, 2011
ERBB2IP	ENST00000284037.5	erbb2 interacting protein	177	0	0	0	0	1	1	0	0	0	gga-miR-223	0	-0.14	< 0.1
PNN	ENST00000216832.4	pinin, desmosome associated protein	858	0	0	0	0	1	0	0	1	0	gga-miR-223	0	-0.1	< 0.1
CDH11	ENST00000394156.3	cadherin 11, type 2, OB-cadherin (osteoblast)	448	0	0	0	0	1	0	1	0	0	gga-miR-223	0	-0.14	< 0.1
COPS8	ENST00000354371.2	COP9 signalosome subunit 8	1979	1	0	0	1	0	0	0	0	0	gga-miR-223	0	-0.36	0.47	2011
ZNF664	ENST00000538932.2	zinc finger protein 664	736	0	0	0	0	1	0	1	0	0	gga-miR-223	0	-0.29	< 0.1
HIVEP2	ENST00000367604.1	human immunodeficiency virus type I enhancer binding protein 2	137	0	0	0	0	1	0	0	1	0	gga-miR-223	0	-0.01	< 0.1
NR3C1	ENST00000394464.2	nuclear receptor subfamily 3, group C, member 1 (glucocorticoid receptor)	682	0	0	0	0	1	0	0	1	0	gga-miR-223	0	-0.01	< 0.1
ULK2	ENST00000395544.4	unc-51 like autophagy activating kinase 2	489	1	0	0	1	0	0	0	0	0	gga-miR-223	0	-0.24	0.47
YAP1	ENST00000282441.5	Yes-associated protein 1	1175	0	0	0	0	1	0	0	1	0	gga-miR-223	0	-0.04	< 0.1
DICER1	ENST00000541352.1	dicer 1, ribonuclease type III	25	0	0	0	0	1	0	0	1	0	gga-miR-223	0	-0.08	< 0.1
XPO4	ENST00000400602.2	exportin 4	718	0	0	0	0	1	0	0	1	1	gga-miR-223	0	-0.1	< 0.1
ORC4	ENST00000392857.5	origin recognition complex, subunit 4	1180	1	0	0	1	0	0	0	0	0	gga-miR-223	0	-0.26	0.47	2011
GATA6	ENST00000269216.3	GATA binding protein 6	691	0	0	0	0	1	0	0	1	0	gga-miR-223	0	-0.1	< 0.1
CHD7	ENST00000423902.2	chromodomain helicase DNA binding protein 7	925	0	0	0	0	1	0	1	0	0	gga-miR-223	0	-0.15	0.29
MED28	ENST00000237380.7	mediator complex subunit 28	1483	0	0	0	0	1	0	0	1	0	gga-miR-223	0	-0.24	ORF
WIPI2	ENST00000288828.4	WD repeat domain, phosphoinositide interacting 2	1038	0	0	0	0	2	0	0	2	0	gga-miR-223	0	-0.18	0.33
VTA1	ENST00000367630.4	vesicle (multivesicular body) trafficking 1	1424	0	0	0	0	1	0	0	1	0	gga-miR-223	0	-0.17	< 0.1
S1PR1	ENST00000305352.6	sphingosine-1-phosphate receptor 1	251	0	0	0	0	1	0	1	0	0	gga-miR-223	0	-0.18	0.22
ATG7	ENST00000354449.3	autophagy related 7	1467	1	0	0	1	0	0	0	0	0	gga-miR-223	0	-0.24	0.47	2011
INTS8	ENST00000523731.1	integrator complex subunit 8	554	0	0	0	0	1	0	1	0	0	gga-miR-223	0	-0.15	ORF
CNOT2	ENST00000229195.3	CCR4-NOT transcription complex, subunit 2	1189	1	0	0	1	0	0	0	0	0	gga-miR-223	0	-0.15	0.47	2007, 2009, 2011
FGF10	ENST00000264664.4	fibroblast growth factor 10	5	0	0	0	0	2	2	0	0	0	gga-miR-223	0	-0.69	0.12
FHL2	ENST00000409177.1	four and a half LIM domains 2	3097	0	0	0	0	1	0	0	1	0	gga-miR-223	0	-0.25	< 0.1
KCNJ13	ENST00000409779.1	potassium inwardly-rectifying channel, subfamily J, member 13	5	0	0	0	0	1	1	0	0	1	gga-miR-223	0	-0.51	< 0.1
DUSP1	ENST00000239223.3	dual specificity phosphatase 1	37211	0	0	0	0	1	0	0	1	0	gga-miR-223	0	-0.13	< 0.1
GFRA1	ENST00000439649.3	GDNF family receptor alpha 1	69	0	0	0	0	1	0	0	1	0	gga-miR-223	0	-0.01	< 0.1
HBS1L	ENST00000367837.5	HBS1-like (S. cerevisiae)	2367	0	0	0	0	1	1	0	0	0	gga-miR-223	0	-0.3	0.1
OLFM4	ENST00000219022.2	olfactomedin 4	5	0	0	0	0	1	0	1	0	0	gga-miR-223	0	-0.34	< 0.1
IL1RAPL1	ENST00000378993.1	interleukin 1 receptor accessory protein-like 1	5	0	0	0	0	3	1	1	1	0	gga-miR-223	0	-0.28	< 0.1
MAPK1	ENST00000215832.6	mitogen-activated protein kinase 1	630	0	0	0	0	1	0	0	1	0	gga-miR-223	0	-0.06	< 0.1
ARID2	ENST00000457135.1	AT rich interactive domain 2 (ARID, RFX-like)	891	0	0	0	0	1	0	0	1	0	gga-miR-223	0	-0.09	< 0.1
SGSM2	ENST00000426855.2	small G protein signaling modulator 2	381	0	0	0	0	1	0	0	1	0	gga-miR-223	0	-0.14	< 0.1
BCL9L	ENST00000334801.3	B-cell CLL/lymphoma 9-like	91	0	0	0	0	1	0	0	1	2	gga-miR-223	0	-0.01	< 0.1
YPEL4	ENST00000524669.1	yippee-like 4 (Drosophila)	5	0	0	0	0	1	0	0	1	0	gga-miR-223	0	-0.22	< 0.1
KCNE4	ENST00000281830.3	potassium voltage-gated channel, Isk-related family, member 4	5	0	0	0	0	1	0	0	1	0	gga-miR-223	0	-0.18	< 0.1
SNTG1	ENST00000522124.1	syntrophin, gamma 1	5	0	0	0	0	1	0	0	1	0	gga-miR-223	0	-0.14	< 0.1
CBLN2	ENST00000585159.1	cerebellin 2 precursor	23	0	0	0	0	2	1	1	0	0	gga-miR-223	0	-0.55	0.11
PLS3	ENST00000420625.2	plastin 3	8789	0	0	0	0	1	1	0	0	0	gga-miR-223	0	-0.42	< 0.1
KIAA1468	ENST00000398130.2	KIAA1468	756	0	0	0	0	1	0	0	1	1	gga-miR-223	0	-0.1	< 0.1
MALSU1	ENST00000466681.1	mitochondrial assembly of ribosomal large subunit 1	3111	0	0	0	0	1	0	0	1	0	gga-miR-223	0	-0.14	< 0.1
RPA1	ENST00000254719.5	replication protein A1, 70kDa	2834	0	0	0	0	1	0	1	0	1	gga-miR-223	0	-0.13	< 0.1
C15orf61	ENST00000342683.4	chromosome 15 open reading frame 61	4011	0	0	0	0	1*	0	0	0	1	gga-miR-223	0	-0.04	< 0.1
DNAJC15	ENST00000379221.2	DnaJ (Hsp40) homolog, subfamily C, member 15	3290	0	0	0	0	1	1	0	0	0	gga-miR-223	0	-0.72	< 0.1
GRIN2A	ENST00000562109.1	glutamate receptor, ionotropic, N-methyl D-aspartate 2A	5	0	0	0	0	1	0	0	1	0	gga-miR-223	0	-0.06	< 0.1
NPTN	ENST00000345330.4	neuroplastin	2918	0	0	0	0	1	0	0	1	0	gga-miR-223	0	-0.17	< 0.1
SRPK2	ENST00000393651.3	SRSF protein kinase 2	381	1	1	0	0	0	0	0	0	0	gga-miR-223	0	-0.42	0.5
FOXP1	ENST00000318789.4	forkhead box P1	264	1	0	0	1	0	0	0	0	0	gga-miR-223	0	-0.19	0.47
LRRC40	ENST00000370952.3	leucine rich repeat containing 40	88	1	0	1	0	0	0	0	0	0	gga-miR-223	0	-0.23	0.43
FAM155A	ENST00000375915.2	family with sequence similarity 155, member A	118	0	0	0	0	2	0	1	1	0	gga-miR-223	0	-0.23	0.24
PSMG1	ENST00000331573.3	proteasome (prosome, macropain) assembly chaperone 1	31	0	0	0	0	1	0	0	1	0	gga-miR-223	0	-0.1	< 0.1
CACNA1C	ENST00000399655.1	calcium channel, voltage-dependent, L type, alpha 1C subunit	69	0	0	0	0	1	0	0	1	1	gga-miR-223	0	-0.02	< 0.1
RRAGC	ENST00000373001.3	Ras-related GTP binding C	1062	0	0	0	0	1	0	1	0	0	gga-miR-223	0	-0.17	< 0.1
KIAA1598	ENST00000260777.10	KIAA1598	94	0	0	0	0	1	0	0	1	0	gga-miR-223	0	-0.23	< 0.1
RTCB	ENST00000451746.2	RNA 2',3'-cyclic phosphate and 5'-OH ligase	9513	0	0	0	0	1	0	0	1	0	gga-miR-223	0	-0.21	< 0.1
PIAS2	ENST00000585916.1	protein inhibitor of activated STAT, 2	194	0	0	0	0	1	1	0	0	0	gga-miR-223	0	-0.43	< 0.1
BTBD1	ENST00000379403.2	BTB (POZ) domain containing 1	84	0	0	0	0	1	0	1	0	0	gga-miR-223	0	-0.27	< 0.1
CCBE1	ENST00000439986.4	collagen and calcium binding EGF domains 1	54	0	0	0	0	1	0	0	1	0	gga-miR-223	0	-0.28	< 0.1
CDC73	ENST00000367435.3	cell division cycle 73	579	0	0	0	0	1	0	1	0	0	gga-miR-223	0	-0.22	< 0.1
LEF1	ENST00000265165.1	lymphoid enhancer-binding factor 1	104	0	0	0	0	1	0	0	1	0	gga-miR-223	0	-0.19	< 0.1
BNIP3	ENST00000368636.4	BCL2/adenovirus E1B 19kDa interacting protein 3	203	0	0	0	0	1	1	0	0	0	gga-miR-223	0	-0.54	< 0.1
CREBBP	ENST00000262367.5	CREB binding protein	532	0	0	0	0	1*	0	0	0	0	gga-miR-223	N/A	N/A	ORF
ADNP	ENST00000371602.4	activity-dependent neuroprotector homeobox	635	0	0	0	0	1*	0	0	0	0	gga-miR-223	N/A	N/A	ORF
KCNJ15	ENST00000328656.4	potassium inwardly-rectifying channel, subfamily J, member 15	5	0	0	0	0	1*	0	0	0	0	gga-miR-223	N/A	N/A	ORF
TDG	ENST00000392872.3	thymine-DNA glycosylase	201	0	0	0	0	1*	0	0	0	0	gga-miR-223	N/A	N/A	ORF
