# Supplementary material for: Long intergenic non-coding RNA GALMD3 in chicken Marek’s disease
Source: Sci Rep. 2017 Aug 31;7:10294. doi: 10.1038/s41598-017-10900-2 (PMC5579197; doi:10.1038/s41598-017-10900-2)
Supplement: Supplementary file 4 — Supplementary Table S6 GO and KEGG pathway analysis [file 41598_2017_10900_MOESM4_ESM.xls]

## Sheet: GO_BP
Category	Term	Count	%	PValue	Genes	List Total	Pop Hits	Pop Total	Fold Enrichment	Bonferroni	Benjamini	FDR
GOTERM_BP_FAT	GO:0007049~cell cycle	65	0.707599	4.84874e-09	CCNT2, E2F2, LZTS2, CDT1, CUL3, CDKN2A, CASP8AP2, PSMD2, PSMD3, VPS4A, TLK1, USP16, ASPM, TUBB3, CDC6, ANAPC2, ZC3HC1, CHTF8, POLE, KIF15, TBRG4, UBR2, MCM2, MCM3, RBBP8, KLHDC3, CHMP1A, CCND1, MAPK6, FANCD2, PSMA3, ZMYND11, CAMK2G, PML, ANLN, RCC1, CCNG2, PSMB4, PSMF1, PSMB1, HJURP, PSMB3, RB1CC1, HINFP, TUBE1, PPP3CA, APC, PDS5B, CCPG1, MKI67, PCNT, AK1, KIF18A, SMAD3, CENPF, NDC80, SMC4, MPHOS…	521	776	13528	2.17494	1.17242e-05	1.17242e-05	8.52124e-06
GOTERM_BP_FAT	GO:0006396~RNA processing	50	0.544307	2.82404e-08	ZMAT5, INTS3, CDKN2A, DHX38, DKC1, CLP1, INTS6, WDR77, RPP30, IMP4, ZCCHC6, SNRPA1, ZCCHC11, EMG1, SNUPN, SARS, EFTUD2, AARS, RRP8, MRM1, PCF11, NOP2, CPSF7, SLU7, SNRNP40, THOC2, NHP2, PRPF38B, MRPL44, SSU72, PUS3, POLR2E, WBP11, POLR2C, SF3B4, SF3B3, PRPF19, RPS28, PRPF8, NPM3, TBL3, CSTF2, SMAD3, SF3A2, SF3A1, PPIE, PES1, DDX54, UTP14A, ADAR	521	547	13528	2.37344	6.8283e-05	3.41421e-05	4.963e-05
GOTERM_BP_FAT	GO:0022613~ribonucleoprotein complex biogenesis	25	0.272153	1.03192e-07	TBL3, TSR1, EMG1, NIP7, SNUPN, BYSL, RRP8, WBP11, SF3A2, SF3A1, RPS28, NOP2, CDKN2A, DKC1, CLP1, RPLP0, WDR77, NPM3, SLU7, AATF, RPL7A, PES1, UTP14A, NHP2, IMP4	521	180	13528	3.60631	0.000249487	8.31693e-05	0.000181351
GOTERM_BP_FAT	GO:0000278~mitotic cell cycle	37	0.402787	2.92897e-07	LZTS2, CAMK2G, ANLN, RCC1, CCNG2, CUL3, PSMB4, PSMF1, CDKN2A, PSMB1, PSMB3, HINFP, PSMD2, PSMD3, PPP3CA, USP16, ASPM, TUBB3, APC, ANAPC2, CDC6, PDS5B, ZC3HC1, KIF15, POLE, KIF18A, CENPF, TBRG4, NDC80, SMC4, RBBP8, MPHOSPH9, CCND1, CHMP1A, PSMD11, PSMA3, PES1	521	370	13528	2.59655	0.000707975	0.000177041	0.00051474
GOTERM_BP_FAT	GO:0022402~cell cycle process	48	0.522534	4.94837e-07	LZTS2, CAMK2G, PML, ANLN, RCC1, CCNG2, CUL3, PSMB4, PSMF1, CDKN2A, PSMB1, PSMB3, PSMD2, HINFP, PSMD3, TUBE1, PPP3CA, USP16, TUBB3, ASPM, APC, ANAPC2, CDC6, PDS5B, ZC3HC1, MKI67, AK1, PCNT, POLE, KIF15, KIF18A, SMAD3, CENPF, TBRG4, NDC80, UBR2, SMC4, RBBP8, KLHDC3, MPHOSPH9, CHMP1A, CCND1, PSMD11, FANCD2, PSMA3, ZNF318, PES1, APBB1	521	565	13528	2.20591	0.0011958	0.000239275	0.00086963
GOTERM_BP_FAT	GO:0015980~energy derivation by oxidation of organic compounds	21	0.228609	6.18708e-07	UQCRC2, NDUFA4, DLST, UQCRC1, NDUFB6, PHKG1, GYG1, SDHB, SLC25A14, NNT, PPP1R3B, GBE1, PYGL, NDUFV1, NDUFS8, IDH2, GAA, GNAS, MDH2, COX15, PYGB	521	144	13528	3.78663	0.00149492	0.000249308	0.00108732
GOTERM_BP_FAT	GO:0006259~DNA metabolic process	44	0.47899	8.90351e-07	MMS19, APLF, UNG, PML, INTS3, DMAP1, MCM10, CDT1, TK1, PRPF19, MUTYH, ACD, CDKN2A, DKC1, SLK, HINFP, FANCE, GINS1, SSRP1, GINS2, CDC6, POLH, POLG, DDB1, CHTF8, PHB, POLE, GINS4, CENPF, MCM2, MCM3, SIRT1, UBE2B, MCM5, RBBP8, KLHDC3, TNKS1BP1, RFC5, FANCD2, PPIA, RRM1, PCNA, CUL4B, REV3L	521	506	13528	2.25787	0.00215055	0.000307506	0.0015647
GOTERM_BP_FAT	GO:0042254~ribosome biogenesis	19	0.206836	9.1654e-07	TBL3, TSR1, EMG1, NIP7, BYSL, WBP11, RRP8, CDKN2A, RPS28, NOP2, DKC1, RPLP0, NPM3, AATF, RPL7A, PES1, UTP14A, IMP4, NHP2	521	122	13528	4.0438	0.00221374	0.000276986	0.00161073
GOTERM_BP_FAT	GO:0006260~DNA replication	24	0.261267	1.08817e-06	GINS1, CDC6, GINS2, SSRP1, POLH, POLG, PHB, CHTF8, POLE, GINS4, CENPF, MCM2, MCM3, MCM10, SIRT1, MCM5, TK1, CDT1, TNKS1BP1, RFC5, DKC1, RRM1, PCNA, REV3L	521	190	13528	3.27985	0.00262774	0.000292313	0.00191235
GOTERM_BP_FAT	GO:0034470~ncRNA processing	22	0.239495	1.04529e-05	TBL3, PUS3, ZCCHC11, EMG1, SARS, AARS, SMAD3, WBP11, RRP8, INTS3, CDKN2A, RPS28, NOP2, DKC1, CLP1, INTS6, NPM3, RPP30, PES1, UTP14A, IMP4, NHP2	521	187	13528	3.05476	0.0249585	0.00252433	0.0183685
GOTERM_BP_FAT	GO:0045184~establishment of protein localization	54	0.587851	2.47916e-05	RAB9A, CLTB, AP1B1, TIMM17A, AP1AR, ATP6AP1, CHMP7, VPS37C, PDIA4, ZFYVE20, VPS33B, SYNGR1, AIP, TRIM3, CEP290, VPS4A, STAM, TLK1, AGAP3, SNUPN, NUPL2, TIMM8A, CHMP1A, GNAS, MON1A, SNX11, SNAP29, MAMDC4, NUP160, PML, NUP93, TIMM13, LMAN2, POM121, ACD, TOMM5, TAP2, PEX16, APBA3, HINFP, PPP3CA, AP2M1, TNPO3, KIF18A, CENPF, ARFIP1, HSP90B1, NUP62, ERBB2IP, COG8, MCFD2, PCNA, HGS, COG1	521	769	13528	1.82332	0.0581855	0.0054349	0.0435602
GOTERM_BP_FAT	GO:0022403~cell cycle phase	35	0.381015	2.59581e-05	LZTS2, CAMK2G, ANLN, RCC1, CCNG2, CUL3, CDKN2A, HINFP, PPP3CA, USP16, ASPM, TUBB3, APC, ANAPC2, CDC6, PDS5B, ZC3HC1, MKI67, PCNT, KIF15, POLE, KIF18A, CENPF, TBRG4, NDC80, UBR2, SMC4, KLHDC3, RBBP8, MPHOSPH9, CCND1, CHMP1A, FANCD2, ZNF318, PES1	521	414	13528	2.19515	0.0608382	0.00521697	0.0456093
GOTERM_BP_FAT	GO:0006091~generation of precursor metabolites and energy	29	0.315698	2.96029e-05	UQCRC2, LDHA, NDUFB6, UQCRC1, ATP6AP1, PGAM1, OGDH, PPP1R3B, NDUFS8, IDH2, GAPDH, COX15, NDUFA4, DLST, PFKL, SLC25A4, PHKG1, GYG1, SDHB, SLC25A14, NNT, GBE1, PYGL, NDUFV1, GAA, TXNRD1, GNAS, MDH2, PYGB	521	313	13528	2.40574	0.0690789	0.00549108	0.0520117
GOTERM_BP_FAT	GO:0015031~protein transport	53	0.576965	3.85948e-05	RAB9A, CLTB, AP1B1, TIMM17A, AP1AR, ATP6AP1, CHMP7, VPS37C, PDIA4, ZFYVE20, VPS33B, SYNGR1, AIP, TRIM3, CEP290, VPS4A, STAM, TLK1, AGAP3, SNUPN, NUPL2, TIMM8A, CHMP1A, GNAS, MON1A, SNX11, SNAP29, MAMDC4, NUP160, PML, NUP93, TIMM13, LMAN2, POM121, ACD, TOMM5, TAP2, PEX16, APBA3, PPP3CA, AP2M1, TNPO3, KIF18A, CENPF, ARFIP1, HSP90B1, ERBB2IP, NUP62, COG8, MCFD2, PCNA, HGS, COG1	521	762	13528	1.806	0.0891017	0.00664384	0.0678053
GOTERM_BP_FAT	GO:0006511~ubiquitin-dependent protein catabolic process	24	0.261267	6.00352e-05	ANAPC2, USP40, USP8, USP5, DDB1, PPP2R5C, UBR2, UBE2B, CUL3, USP19, PSMB4, PSMF1, HSP90B1, PSMB1, PSMD11, PSMB3, PSMA3, PSMD2, PSMD3, USP36, CUL4B, USP34, USP16, USP33	521	242	13528	2.57509	0.135124	0.00963128	0.105454
GOTERM_BP_FAT	GO:0034660~ncRNA metabolic process	23	0.250381	7.86103e-05	YARS, TBL3, PUS3, ZCCHC11, EMG1, SARS, AARS, WBP11, RRP8, INTS3, CDKN2A, RPS28, NOP2, DKC1, CLP1, RARS, INTS6, NPM3, RPP30, PES1, UTP14A, IMP4, NHP2	521	230	13528	2.59655	0.173113	0.0118102	0.138061
GOTERM_BP_FAT	GO:0006412~translation	29	0.315698	7.91802e-05	RPL17, MRPS16, DPH1, RPL38, RPS2, RPS3, MRPL10, RPS28, MRPL17, RPLP0, MRPL16, RPLP1, RPL7A, RPS21, EIF2B4, MRPL2, YARS, BRF1, SARS, AARS, RPL27, RPL23A, MRPS2, RPL29, EIF4G1, MRPL24, COG8, RARS, RPS11	521	331	13528	2.27492	0.174252	0.0111995	0.139061
GOTERM_BP_FAT	GO:0007005~mitochondrion organization	17	0.185064	7.93517e-05	SLC25A4, SAMM50, POLG, TIMM17A, SMAD3, MUL1, BCS1L, TIMM13, TIMM8A, AIP, POLRMT, MAN2A1, P2RX7, CDKN2A, TOMM5, NDUFS8, DAP3	521	138	13528	3.19864	0.174594	0.0106034	0.139362
GOTERM_BP_FAT	GO:0000377~RNA splicing, via transesterification reactions with bulged adenosine as nucleophile	18	0.19595	8.2032e-05	SNRPA1, CSTF2, POLR2E, SNUPN, EFTUD2, SF3A2, SF3A1, SF3B4, POLR2C, SF3B3, PCF11, DHX38, CLP1, PRPF8, WDR77, CPSF7, SLU7, SNRNP40	521	153	13528	3.05476	0.179927	0.0103858	0.144066
GOTERM_BP_FAT	GO:0000375~RNA splicing, via transesterification reactions	18	0.19595	8.2032e-05	SNRPA1, CSTF2, POLR2E, SNUPN, EFTUD2, SF3A2, SF3A1, SF3B4, POLR2C, SF3B3, PCF11, DHX38, CLP1, PRPF8, WDR77, CPSF7, SLU7, SNRNP40	521	153	13528	3.05476	0.179927	0.0103858	0.144066
GOTERM_BP_FAT	GO:0000398~nuclear mRNA splicing, via spliceosome	18	0.19595	8.2032e-05	SNRPA1, CSTF2, POLR2E, SNUPN, EFTUD2, SF3A2, SF3A1, SF3B4, POLR2C, SF3B3, PCF11, DHX38, CLP1, PRPF8, WDR77, CPSF7, SLU7, SNRNP40	521	153	13528	3.05476	0.179927	0.0103858	0.144066
GOTERM_BP_FAT	GO:0008104~protein localization	57	0.620509	0.000137715	RAB9A, CLTB, AP1B1, TIMM17A, AP1AR, ATP6AP1, CHMP7, VPS37C, PDIA4, SYNGR1, ZFYVE20, VPS33B, AIP, TRIM3, VPS13C, CEP290, VPS4A, STAM, TLK1, AGAP3, SNUPN, NUPL2, TIMM8A, CHMP1A, GNAS, MON1A, SNX11, SNAP29, MAMDC4, NUP160, PML, NUP93, TIMM13, LMAN2, POM121, ACD, MORC3, TOMM5, TAP2, PEX16, APBA3, HINFP, PPP3CA, AP2M1, TNPO3, KIF18A, CENPF, NDC80, ARFIP1, HSP90B1, NUP62, ERBB2IP, COG8, MCFD2, PCNA, HG…	521	882	13528	1.67804	0.283243	0.0165131	0.241747
GOTERM_BP_FAT	GO:0006364~rRNA processing	13	0.14152	0.000202001	TBL3, EMG1, WBP11, RRP8, RPS28, NOP2, CDKN2A, DKC1, NPM3, UTP14A, PES1, IMP4, NHP2	521	92	13528	3.66903	0.386447	0.0229929	0.354406
GOTERM_BP_FAT	GO:0006974~response to DNA damage stimulus	30	0.326584	0.000258031	MMS19, APLF, UNG, PML, INTS3, RPS3, PRPF19, MUTYH, ACD, SLK, HINFP, FANCE, AATF, TLK1, APC, SSRP1, POLH, POLG, DDB1, POLE, SIRT1, UBE2B, RBBP8, RFC5, CCND1, FANCD2, PCNA, CUL4B, APBB1, REV3L	521	373	13528	2.08837	0.464203	0.0279651	0.452499
GOTERM_BP_FAT	GO:0016072~rRNA metabolic process	13	0.14152	0.000302654	TBL3, EMG1, WBP11, RRP8, RPS28, NOP2, CDKN2A, DKC1, NPM3, UTP14A, PES1, IMP4, NHP2	521	96	13528	3.51615	0.519019	0.0313219	0.530555
GOTERM_BP_FAT	GO:0009060~aerobic respiration	8	0.087089	0.000313641	UQCRC2, DLST, SDHB, SLC25A14, NNT, UQCRC1, IDH2, MDH2	521	35	13528	5.93496	0.531633	0.0311101	0.549767
GOTERM_BP_FAT	GO:0045333~cellular respiration	13	0.14152	0.000333595	UQCRC2, NDUFA4, DLST, SDHB, SLC25A14, NNT, UQCRC1, NDUFB6, NDUFV1, NDUFS8, IDH2, MDH2, COX15	521	97	13528	3.47991	0.553701	0.0317555	0.584646
GOTERM_BP_FAT	GO:0051726~regulation of cell cycle	27	0.293926	0.000451444	CCNT2, E2F2, PML, ANLN, INTS3, RCC1, CCNG2, CDT1, CDKN2A, HINFP, HECTD3, CDK5RAP3, AATF, APC, CDC6, ANAPC2, PTPRC, CREB3, DDB1, SMAD3, MYLK2, CENPF, RBBP8, CCND1, CHMP1A, PES1, APBB1	521	331	13528	2.11803	0.664401	0.0411242	0.790412
GOTERM_BP_FAT	GO:0006414~translational elongation	13	0.14152	0.000485549	RPL17, RPL27, RPL23A, RPL38, RPS2, RPL29, RPS3, RPS28, RPLP0, RPLP1, RPL7A, RPS11, RPS21	521	101	13528	3.34209	0.690978	0.0425619	0.849886
GOTERM_BP_FAT	GO:0016071~mRNA metabolic process	29	0.315698	0.000505753	POLR2E, ZMAT5, WBP11, SF3B4, POLR2C, SF3B3, DCPS, PRPF19, DHX38, PRPF8, CLP1, WDR77, SNRPA1, BRF1, CSTF2, SNUPN, EFTUD2, SF3A2, SF3A1, PCF11, PPIE, PNRC2, CPSF7, SLU7, SNRNP40, THOC2, PRPF38B, SSU72, ADAR	521	370	13528	2.03513	0.705719	0.0427459	0.885101
GOTERM_BP_FAT	GO:0043161~proteasomal ubiquitin-dependent protein catabolic process	13	0.14152	0.000531535	CUL3, USP19, PSMB4, PSMF1, ANAPC2, HSP90B1, PSMB1, PSMD11, PSMB3, PSMA3, PPP2R5C, PSMD2, PSMD3	521	102	13528	3.30932	0.723513	0.0433625	0.930023
GOTERM_BP_FAT	GO:0010498~proteasomal protein catabolic process	13	0.14152	0.000531535	CUL3, USP19, PSMB4, PSMF1, ANAPC2, HSP90B1, PSMB1, PSMD11, PSMB3, PSMA3, PPP2R5C, PSMD2, PSMD3	521	102	13528	3.30932	0.723513	0.0433625	0.930023
GOTERM_BP_FAT	GO:0008380~RNA splicing	24	0.261267	0.000627308	SNRPA1, POLR2E, CSTF2, ZMAT5, SNUPN, EFTUD2, WBP11, SF3A2, SF3A1, SF3B4, POLR2C, SF3B3, PRPF19, PCF11, PPIE, DHX38, CLP1, PRPF8, WDR77, CPSF7, SLU7, SNRNP40, THOC2, PRPF38B	521	284	13528	2.19426	0.780698	0.0493192	1.09673
GOTERM_BP_FAT	GO:0006397~mRNA processing	26	0.283039	0.000657353	POLR2E, ZMAT5, WBP11, SF3B4, POLR2C, SF3B3, PRPF19, DHX38, CLP1, PRPF8, WDR77, SNRPA1, CSTF2, SNUPN, EFTUD2, SF3A2, SF3A1, PCF11, PPIE, CPSF7, SLU7, SNRNP40, THOC2, PRPF38B, ADAR, SSU72	521	321	13528	2.10312	0.796075	0.0499972	1.14897
GOTERM_BP_FAT	GO:0000075~cell cycle checkpoint	12	0.130634	0.000713373	CDC6, CCND1, CDKN2A, DDB1, PML, HINFP, CENPF, INTS3, CCNG2, CDT1, RBBP8, APC	521	91	13528	3.42402	0.821925	0.0524954	1.24631
GOTERM_BP_FAT	GO:0000279~M phase	26	0.283039	0.000937055	LZTS2, ANLN, RCC1, CCNG2, USP16, TUBB3, ASPM, APC, ANAPC2, CDC6, ZC3HC1, PDS5B, MKI67, PCNT, KIF15, KIF18A, CENPF, NDC80, UBR2, SMC4, KLHDC3, MPHOSPH9, CHMP1A, FANCD2, ZNF318, PES1	521	329	13528	2.05198	0.896363	0.0663865	1.63407
GOTERM_BP_FAT	GO:0005996~monosaccharide metabolic process	20	0.217723	0.000946623	LDHA, PFKL, GMDS, PHKG1, PGAM1, CHST2, GYG1, OGDH, PMM1, CPT1A, MAN2A1, PPP1R3B, GBE1, PYGL, GAA, POFUT1, GAPDH, MDH2, PRPS1, PYGB	521	222	13528	2.33923	0.898735	0.0651353	1.65062
GOTERM_BP_FAT	GO:0051444~negative regulation of ubiquitin-protein ligase activity	10	0.108861	0.00100315	PSMF1, ANAPC2, PSMB4, CDKN2A, PSMB1, PSMD11, PSMB3, PSMA3, PSMD2, PSMD3	521	67	13528	3.87544	0.911683	0.0669886	1.74836
GOTERM_BP_FAT	GO:0051352~negative regulation of ligase activity	10	0.108861	0.00100315	PSMF1, ANAPC2, PSMB4, CDKN2A, PSMB1, PSMD11, PSMB3, PSMA3, PSMD2, PSMD3	521	67	13528	3.87544	0.911683	0.0669886	1.74836
GOTERM_BP_FAT	GO:0065003~macromolecular complex assembly	43	0.468104	0.00104682	STK16, E2F2, POLR2E, SNAP91, SAMM50, PML, MED24, ANLN, POLR2C, LLGL1, SF3B3, HJURP, TAP2, CLP1, NDUFS8, WDR77, MED27, TUBE1, FAS, USP16, TUBB3, COX15, APC, SHMT1, ATPAF2, BRF1, TSR1, PFKL, NIP7, SNUPN, SMAD3, CENPF, CDK9, BCS1L, MCM2, SF3A2, SF3A1, P2RX7, MED16, RRM1, SLU7, VAMP3, PTCH2	521	665	13528	1.67897	0.920544	0.0679311	1.82383
GOTERM_BP_FAT	GO:0000087~M phase of mitotic cell cycle	20	0.217723	0.00105338	CDC6, ANAPC2, LZTS2, PDS5B, ZC3HC1, KIF15, KIF18A, CENPF, NDC80, ANLN, RCC1, CCNG2, SMC4, MPHOSPH9, CHMP1A, PES1, USP16, ASPM, TUBB3, APC	521	224	13528	2.31834	0.921794	0.0665574	1.83514
GOTERM_BP_FAT	GO:0006112~energy reserve metabolic process	8	0.087089	0.00115255	GBE1, PPP1R3B, PYGL, PHKG1, GAA, GNAS, GYG1, PYGB	521	43	13528	4.83078	0.938485	0.0707534	2.00628
GOTERM_BP_FAT	GO:0019318~hexose metabolic process	18	0.19595	0.00119176	LDHA, PFKL, GMDS, PHKG1, PGAM1, GYG1, OGDH, PMM1, CPT1A, MAN2A1, PPP1R3B, GBE1, PYGL, GAA, POFUT1, GAPDH, MDH2, PYGB	521	192	13528	2.43426	0.944056	0.0712665	2.07386
GOTERM_BP_FAT	GO:0000082~G1/S transition of mitotic cell cycle	9	0.0979752	0.00126243	CUL3, CCND1, CDKN2A, CAMK2G, POLE, HINFP, PPP3CA, RCC1, RBBP8	521	56	13528	4.17302	0.952853	0.0735194	2.19555
GOTERM_BP_FAT	GO:0048285~organelle fission	20	0.217723	0.00136342	CDC6, ANAPC2, LZTS2, PDS5B, ZC3HC1, KIF15, KIF18A, CENPF, MUL1, NDC80, ANLN, RCC1, CCNG2, SMC4, CHMP1A, PES1, USP16, ASPM, TUBB3, APC	521	229	13528	2.26772	0.96308	0.0773113	2.36921
GOTERM_BP_FAT	GO:0006281~DNA repair	23	0.250381	0.00145667	MMS19, SSRP1, POLH, APLF, POLG, UNG, DDB1, POLE, PML, INTS3, SIRT1, UBE2B, RBBP8, PRPF19, RFC5, MUTYH, SLK, FANCD2, HINFP, PCNA, FANCE, CUL4B, REV3L	521	284	13528	2.10284	0.970542	0.0804987	2.5293
GOTERM_BP_FAT	GO:0046112~nucleobase biosynthetic process	5	0.0544307	0.00158796	SHMT1, DHODH, CAD, APRT, PRPS1	521	14	13528	9.27338	0.978565	0.0854894	2.75428
GOTERM_BP_FAT	GO:0005977~glycogen metabolic process	7	0.0762029	0.00196671	GBE1, PPP1R3B, PYGL, PHKG1, GAA, GYG1, PYGB	521	35	13528	5.19309	0.991436	0.10254	3.40056
GOTERM_BP_FAT	GO:0051329~interphase of mitotic cell cycle	12	0.130634	0.00199016	CUL3, CDC6, CCND1, CDKN2A, CAMK2G, POLE, HINFP, CENPF, TBRG4, PPP3CA, RCC1, RBBP8	521	103	13528	3.0251	0.991909	0.101514	3.44044
GOTERM_BP_FAT	GO:0031397~negative regulation of protein ubiquitination	10	0.108861	0.00204603	PSMF1, ANAPC2, PSMB4, CDKN2A, PSMB1, PSMD11, PSMB3, PSMA3, PSMD2, PSMD3	521	74	13528	3.50884	0.992933	0.102067	3.53539
GOTERM_BP_FAT	GO:0043933~macromolecular complex subunit organization	44	0.47899	0.00209331	STK16, E2F2, POLR2E, SNAP91, SAMM50, PML, MED24, ANLN, POLR2C, LLGL1, SF3B3, HJURP, TAP2, CLP1, NDUFS8, WDR77, MED27, TUBE1, FAS, USP16, TUBB3, COX15, APC, SHMT1, ATPAF2, BRF1, TSR1, PFKL, NIP7, SNUPN, KIF18A, SMAD3, CENPF, CDK9, BCS1L, MCM2, SF3A2, SF3A1, P2RX7, MED16, RRM1, SLU7, VAMP3, PTCH2	521	710	13528	1.60913	0.993698	0.102199	3.61568
GOTERM_BP_FAT	GO:0000280~nuclear division	19	0.206836	0.00211019	CDC6, ANAPC2, LZTS2, PDS5B, ZC3HC1, KIF15, KIF18A, CENPF, NDC80, ANLN, RCC1, CCNG2, SMC4, CHMP1A, PES1, USP16, ASPM, TUBB3, APC	521	220	13528	2.24247	0.993951	0.100947	3.64433
GOTERM_BP_FAT	GO:0007067~mitosis	19	0.206836	0.00211019	CDC6, ANAPC2, LZTS2, PDS5B, ZC3HC1, KIF15, KIF18A, CENPF, NDC80, ANLN, RCC1, CCNG2, SMC4, CHMP1A, PES1, USP16, ASPM, TUBB3, APC	521	220	13528	2.24247	0.993951	0.100947	3.64433
GOTERM_BP_FAT	GO:0033554~cellular response to stress	37	0.402787	0.0021593	MMS19, APLF, UNG, PML, INTS3, RPS3, ARNT, PRPF19, MUTYH, ACD, SLK, RB1CC1, HINFP, FANCE, AATF, TLK1, EIF2B4, APC, SSRP1, POLH, POLG, DDB1, POLE, AARS, MUL1, SIRT1, UBE2B, RBBP8, SCAP, RFC5, CCND1, FANCD2, PCNA, NFE2L2, CUL4B, APBB1, REV3L	521	566	13528	1.69739	0.99463	0.101178	3.72763
GOTERM_BP_FAT	GO:0006073~cellular glucan metabolic process	7	0.0762029	0.00228473	GBE1, PPP1R3B, PYGL, PHKG1, GAA, GYG1, PYGB	521	36	13528	5.04884	0.996037	0.104718	3.94009
GOTERM_BP_FAT	GO:0044042~glucan metabolic process	7	0.0762029	0.00228473	GBE1, PPP1R3B, PYGL, PHKG1, GAA, GYG1, PYGB	521	36	13528	5.04884	0.996037	0.104718	3.94009
GOTERM_BP_FAT	GO:0051325~interphase	12	0.130634	0.00250266	CUL3, CDC6, CCND1, CDKN2A, CAMK2G, POLE, HINFP, CENPF, TBRG4, PPP3CA, RCC1, RBBP8	521	106	13528	2.93949	0.997663	0.112018	4.30816
GOTERM_BP_FAT	GO:0007163~establishment or maintenance of cell polarity	8	0.087089	0.00251993	DOCK2, LIMS1, ERBB2IP, PTK7, MAP7, NDC80, LLGL1, APC	521	49	13528	4.23926	0.997759	0.110704	4.33727
GOTERM_BP_FAT	GO:0051438~regulation of ubiquitin-protein ligase activity	10	0.108861	0.00294948	PSMF1, ANAPC2, PSMB4, CDKN2A, PSMB1, PSMD11, PSMB3, PSMA3, PSMD2, PSMD3	521	78	13528	3.3289	0.999209	0.126076	5.05868
GOTERM_BP_FAT	GO:0031145~anaphase-promoting complex-dependent proteasomal ubiquitin-dependent protein catabolic process	9	0.0979752	0.00331988	PSMF1, ANAPC2, PSMB4, PSMB1, PSMD11, PSMB3, PSMA3, PSMD2, PSMD3	521	65	13528	3.59522	0.999678	0.138348	5.67662
GOTERM_BP_FAT	GO:0051436~negative regulation of ubiquitin-protein ligase activity during mitotic cell cycle	9	0.0979752	0.00331988	PSMF1, ANAPC2, PSMB4, PSMB1, PSMD11, PSMB3, PSMA3, PSMD2, PSMD3	521	65	13528	3.59522	0.999678	0.138348	5.67662
GOTERM_BP_FAT	GO:0051340~regulation of ligase activity	10	0.108861	0.00381368	PSMF1, ANAPC2, PSMB4, CDKN2A, PSMB1, PSMD11, PSMB3, PSMA3, PSMD2, PSMD3	521	81	13528	3.20561	0.999903	0.154632	6.49453
GOTERM_BP_FAT	GO:0044264~cellular polysaccharide metabolic process	8	0.087089	0.00396381	GBE1, PPP1R3B, PYGL, PHKG1, GAA, GYG1, B3GNT2, PYGB	521	53	13528	3.91931	0.999933	0.157593	6.74187
GOTERM_BP_FAT	GO:0016310~phosphorylation	47	0.511648	0.00396585	UQCRC2, STK16, FGFR4, NDUFB6, UQCRC1, MVD, CAMK2G, STK10, FASTK, ATP6AP1, C5, PTK7, PML, PINK1, CAD, AKAP9, PMVK, MST4, SLK, MORC3, NDUFS8, TLK1, COX15, PIK3CG, NDUFA4, PTPRC, ROCK1, LIMK1, CSNK1G2, MAP2K2, PHKG1, CREB1, PKN2, MUL1, MYLK2, CDK9, STK3, EPHA2, TP53RK, P2RX7, CCND1, PLK3, MAPK6, HIPK3, NDUFV1, ULK3, MVK	521	800	13528	1.52547	0.999933	0.155128	6.74523
GOTERM_BP_FAT	GO:0006461~protein complex assembly	33	0.359242	0.00402991	STK16, E2F2, POLR2E, SNAP91, SAMM50, PML, MED24, ANLN, POLR2C, LLGL1, SF3B3, TAP2, NDUFS8, MED27, TUBE1, FAS, USP16, TUBB3, COX15, APC, SHMT1, ATPAF2, BRF1, PFKL, SMAD3, CENPF, CDK9, BCS1L, P2RX7, MED16, RRM1, VAMP3, PTCH2	521	505	13528	1.69675	0.999943	0.154938	6.85058
GOTERM_BP_FAT	GO:0070271~protein complex biogenesis	33	0.359242	0.00402991	STK16, E2F2, POLR2E, SNAP91, SAMM50, PML, MED24, ANLN, POLR2C, LLGL1, SF3B3, TAP2, NDUFS8, MED27, TUBE1, FAS, USP16, TUBB3, COX15, APC, SHMT1, ATPAF2, BRF1, PFKL, SMAD3, CENPF, CDK9, BCS1L, P2RX7, MED16, RRM1, VAMP3, PTCH2	521	505	13528	1.69675	0.999943	0.154938	6.85058
GOTERM_BP_FAT	GO:0051437~positive regulation of ubiquitin-protein ligase activity during mitotic cell cycle	9	0.0979752	0.0043994	PSMF1, ANAPC2, PSMB4, PSMB1, PSMD11, PSMB3, PSMA3, PSMD2, PSMD3	521	68	13528	3.4366	0.999977	0.165313	7.45602
GOTERM_BP_FAT	GO:0006839~mitochondrial transport	9	0.0979752	0.00481342	STARD3, SLC25A14, TOMM5, SLC25A6, TIMM17A, SLC25A1, TIMM13, TIMM8A, AIP	521	69	13528	3.3868	0.999991	0.176712	8.13003
GOTERM_BP_FAT	GO:0051301~cell division	22	0.239495	0.00499846	CCNT2, CDC6, ANAPC2, LZTS2, ZC3HC1, PDS5B, ROCK1, CENPF, NDC80, ANLN, RCC1, CCNG2, MCM5, SMC4, CHMP1A, CCND1, CDKN2A, VPS4A, AATF, USP16, ASPM, APC	521	295	13528	1.93641	0.999995	0.180149	8.42976
GOTERM_BP_FAT	GO:0051443~positive regulation of ubiquitin-protein ligase activity	9	0.0979752	0.00525666	PSMF1, ANAPC2, PSMB4, PSMB1, PSMD11, PSMB3, PSMA3, PSMD2, PSMD3	521	70	13528	3.33842	0.999997	0.185801	8.84647
GOTERM_BP_FAT	GO:0051603~proteolysis involved in cellular protein catabolic process	37	0.402787	0.00549188	USP8, APH1A, USP5, PPP2R5C, SENP7, SENP6, CUL3, USP19, PSMB4, PSMF1, PSMB1, MGRN1, PSMB3, WWP1, PSMD2, HECTD3, PSMD3, USP36, USP34, USP16, USP33, HECTD1, ANAPC2, USP40, ZC3HC1, DDB1, MUL1, UBR2, UBE2B, HSP90B1, P2RX7, KLHL36, PSMD11, PSMA3, RNF25, KLHL12, CUL4B	521	600	13528	1.6012	0.999998	0.190521	9.22451
GOTERM_BP_FAT	GO:0051439~regulation of ubiquitin-protein ligase activity during mitotic cell cycle	9	0.0979752	0.00573041	PSMF1, ANAPC2, PSMB4, PSMB1, PSMD11, PSMB3, PSMA3, PSMD2, PSMD3	521	71	13528	3.2914	0.999999	0.195171	9.6064
GOTERM_BP_FAT	GO:0007346~regulation of mitotic cell cycle	14	0.152406	0.00579973	CDC6, PML, SMAD3, CENPF, ANLN, RCC1, CDT1, CHMP1A, CCND1, CDKN2A, HECTD3, AATF, APBB1, APC	521	152	13528	2.39155	0.999999	0.194569	9.71708
GOTERM_BP_FAT	GO:0044257~cellular protein catabolic process	37	0.402787	0.00590038	USP8, APH1A, USP5, PPP2R5C, SENP7, SENP6, CUL3, USP19, PSMB4, PSMF1, PSMB1, MGRN1, PSMB3, WWP1, PSMD2, HECTD3, PSMD3, USP36, USP34, USP16, USP33, HECTD1, ANAPC2, USP40, ZC3HC1, DDB1, MUL1, UBR2, UBE2B, HSP90B1, P2RX7, KLHL36, PSMD11, PSMA3, RNF25, KLHL12, CUL4B	521	603	13528	1.59324	0.999999	0.194916	9.87757
GOTERM_BP_FAT	GO:0031400~negative regulation of protein modification process	12	0.130634	0.00608505	PSMF1, ANAPC2, PSMB4, PTPRC, CDKN2A, PSMB1, PSMD11, PSMB3, PSMA3, PSMD2, PSMD3, PPP2R4	521	119	13528	2.61836	1	0.197704	10.1713
GOTERM_BP_FAT	GO:0006732~coenzyme metabolic process	14	0.152406	0.00612337	DLST, SHMT1, NADSYN1, COQ9, GSR, SDHB, AGPAT6, ACOT8, NNT, MCEE, IDH2, FPGS, FLAD1, MDH2	521	153	13528	2.37592	1	0.196204	10.2322
GOTERM_BP_FAT	GO:0006006~glucose metabolic process	14	0.152406	0.00612337	LDHA, PFKL, PHKG1, PGAM1, GYG1, OGDH, CPT1A, PPP1R3B, GBE1, PYGL, GAA, GAPDH, MDH2, PYGB	521	153	13528	2.37592	1	0.196204	10.2322
GOTERM_BP_FAT	GO:0033261~regulation of S phase	5	0.0544307	0.00640121	PTPRC, CHMP1A, RCC1, APBB1, CDT1	521	20	13528	6.49136	1	0.201517	10.6722
GOTERM_BP_FAT	GO:0051351~positive regulation of ligase activity	9	0.0979752	0.0067747	PSMF1, ANAPC2, PSMB4, PSMB1, PSMD11, PSMB3, PSMA3, PSMD2, PSMD3	521	73	13528	3.20122	1	0.209282	11.2604
GOTERM_BP_FAT	GO:0009057~macromolecule catabolic process	45	0.489876	0.00692068	USP8, APH1A, USP5, PPP2R5C, SENP7, SENP6, CUL3, DCPS, USP19, PSMB4, PSMF1, MUTYH, CDKN2A, MGRN1, PSMB1, PSMB3, WWP1, PSMD2, HECTD3, PSMD3, USP36, USP34, USP16, USP33, HECTD1, ANAPC2, USP40, ZC3HC1, ZCCHC11, DDB1, MUL1, UBR2, UBE2B, HSP90B1, P2RX7, KLHL36, PSMD11, PYGL, PNRC2, PSMA3, RNF25, GAA, KLHL12, CUL4B, PYGB	521	781	13528	1.49609	1	0.210624	11.4894
GOTERM_BP_FAT	GO:0007569~cell aging	6	0.0653168	0.00801659	LIMS1, CDKN2A, NUP62, MORC3, PML, SIRT1	521	33	13528	4.72099	1	0.236856	13.1903
GOTERM_BP_FAT	GO:0019941~modification-dependent protein catabolic process	35	0.381015	0.00826501	USP8, USP5, PPP2R5C, SENP7, SENP6, CUL3, USP19, PSMB4, PSMF1, PSMB1, MGRN1, PSMB3, WWP1, PSMD2, HECTD3, PSMD3, USP36, USP34, USP16, USP33, HECTD1, ANAPC2, USP40, ZC3HC1, DDB1, MUL1, UBR2, UBE2B, HSP90B1, KLHL36, PSMD11, PSMA3, RNF25, KLHL12, CUL4B	521	574	13528	1.58326	1	0.240353	13.5716
GOTERM_BP_FAT	GO:0043632~modification-dependent macromolecule catabolic process	35	0.381015	0.00826501	USP8, USP5, PPP2R5C, SENP7, SENP6, CUL3, USP19, PSMB4, PSMF1, PSMB1, MGRN1, PSMB3, WWP1, PSMD2, HECTD3, PSMD3, USP36, USP34, USP16, USP33, HECTD1, ANAPC2, USP40, ZC3HC1, DDB1, MUL1, UBR2, UBE2B, HSP90B1, KLHL36, PSMD11, PSMA3, RNF25, KLHL12, CUL4B	521	574	13528	1.58326	1	0.240353	13.5716
GOTERM_BP_FAT	GO:0051186~cofactor metabolic process	16	0.174178	0.00836309	DLST, SHMT1, NADSYN1, COQ9, GSR, SDHB, AGPAT6, NNT, ACOT8, MCEE, IDH2, FPGS, UROD, FLAD1, MDH2, COX15	521	195	13528	2.1305	1	0.239986	13.7217
GOTERM_BP_FAT	GO:0044265~cellular macromolecule catabolic process	42	0.457218	0.00860704	USP8, APH1A, USP5, PPP2R5C, SENP7, SENP6, CUL3, DCPS, USP19, PSMB4, PSMF1, MUTYH, CDKN2A, PSMB1, MGRN1, PSMB3, WWP1, PSMD2, HECTD3, PSMD3, USP36, USP34, USP16, USP33, HECTD1, ANAPC2, USP40, ZC3HC1, ZCCHC11, DDB1, MUL1, UBR2, UBE2B, HSP90B1, P2RX7, KLHL36, PSMD11, PNRC2, PSMA3, RNF25, KLHL12, CUL4B	521	725	13528	1.50421	1	0.243227	14.094
GOTERM_BP_FAT	GO:0030163~protein catabolic process	37	0.402787	0.00934023	USP8, APH1A, USP5, PPP2R5C, SENP7, SENP6, CUL3, USP19, PSMB4, PSMF1, PSMB1, MGRN1, PSMB3, WWP1, PSMD2, HECTD3, PSMD3, USP36, USP34, USP16, USP33, HECTD1, ANAPC2, USP40, ZC3HC1, DDB1, MUL1, UBR2, UBE2B, HSP90B1, P2RX7, KLHL36, PSMD11, PSMA3, RNF25, KLHL12, CUL4B	521	622	13528	1.54457	1	0.258117	15.2037
GOTERM_BP_FAT	GO:0032269~negative regulation of cellular protein metabolic process	15	0.163292	0.00970408	HSP90AB1, PSMB4, PSMF1, ANAPC2, PTPRC, CDKN2A, PSMB1, PSMD11, PSMB3, PSMA3, PML, PSMD2, PSMD3, PPP2R4, EIF2B4	521	180	13528	2.16379	1	0.263776	15.7493
GOTERM_BP_FAT	GO:0046356~acetyl-CoA catabolic process	5	0.0544307	0.010683	DLST, SDHB, NNT, IDH2, MDH2	521	23	13528	5.64466	1	0.283197	17.201
GOTERM_BP_FAT	GO:0006099~tricarboxylic acid cycle	5	0.0544307	0.010683	DLST, SDHB, NNT, IDH2, MDH2	521	23	13528	5.64466	1	0.283197	17.201
GOTERM_BP_FAT	GO:0009112~nucleobase metabolic process	5	0.0544307	0.010683	SHMT1, DHODH, CAD, APRT, PRPS1	521	23	13528	5.64466	1	0.283197	17.201
GOTERM_BP_FAT	GO:0010564~regulation of cell cycle process	11	0.119747	0.0123564	PTPRC, CHMP1A, CDKN2A, PML, HECTD3, CENPF, ANLN, RCC1, APBB1, CDT1, APC	521	114	13528	2.50544	1	0.316519	19.6282
GOTERM_BP_FAT	GO:0046907~intracellular transport	38	0.413673	0.0129143	CLTB, NUP160, AP1B1, TIMM17A, ATP6AP1, CHMP7, WASF2, PML, TIMM13, SYNGR1, ZFYVE20, AIP, STARD3, ACD, TOMM5, TAP2, PEX16, VPS4A, SLC25A1, TLK1, STAM, PPP3CA, AGAP3, AP2M1, SLC25A6, SNUPN, ARFIP1, NUPL2, TIMM8A, SLC25A14, ERBB2IP, ZNF384, PCNA, HGS, GNAS, THOC5, THOC2, COG1	521	657	13528	1.50181	1	0.324889	20.4223
GOTERM_BP_FAT	GO:0051248~negative regulation of protein metabolic process	15	0.163292	0.0132632	HSP90AB1, PSMB4, PSMF1, ANAPC2, PTPRC, CDKN2A, PSMB1, PSMD11, PSMB3, PSMA3, PML, PSMD2, PSMD3, PPP2R4, EIF2B4	521	187	13528	2.08279	1	0.328727	20.9151
GOTERM_BP_FAT	GO:0000389~nuclear mRNA 3'-splice site recognition	3	0.0326584	0.0136505	SLU7, SF3A2, SF3A1	521	5	13528	15.5793	1	0.333221	21.4589
GOTERM_BP_FAT	GO:0006793~phosphorus metabolic process	52	0.566079	0.0145148	UQCRC2, UQCRC1, SLC20A1, ATP6AP1, FASTK, PINK1, CAD, PMVK, SLK, NDUFS8, TLK1, COX15, PIK3CG, ROCK1, LIMK1, CSNK1G2, PHKG1, PKN2, CDK9, MYLK2, STK3, CCND1, MAPK6, HIPK3, MVK, STK16, FGFR4, NDUFB6, MVD, CAMK2G, STK10, C5, PML, PTK7, AKAP9, MST4, MORC3, DUSP15, PPP3CA, NDUFA4, PTPRC, MAP2K2, CREB1, MUL1, PTPN12, EPHA2, TP53RK, P2RX7, PLK3, NDUFV1, ULK3, PHPT1	521	973	13528	1.38767	1	0.346853	22.6597
GOTERM_BP_FAT	GO:0006796~phosphate metabolic process	52	0.566079	0.0145148	UQCRC2, UQCRC1, SLC20A1, ATP6AP1, FASTK, PINK1, CAD, PMVK, SLK, NDUFS8, TLK1, COX15, PIK3CG, ROCK1, LIMK1, CSNK1G2, PHKG1, PKN2, CDK9, MYLK2, STK3, CCND1, MAPK6, HIPK3, MVK, STK16, FGFR4, NDUFB6, MVD, CAMK2G, STK10, C5, PML, PTK7, AKAP9, MST4, MORC3, DUSP15, PPP3CA, NDUFA4, PTPRC, MAP2K2, CREB1, MUL1, PTPN12, EPHA2, TP53RK, P2RX7, PLK3, NDUFV1, ULK3, PHPT1	521	973	13528	1.38767	1	0.346853	22.6597
GOTERM_BP_FAT	GO:0031396~regulation of protein ubiquitination	10	0.108861	0.0147083	PSMF1, ANAPC2, PSMB4, CDKN2A, PSMB1, PSMD11, PSMB3, PSMA3, PSMD2, PSMD3	521	100	13528	2.59655	1	0.347232	22.9261
GOTERM_BP_FAT	GO:0001522~pseudouridine synthesis	4	0.0435445	0.0149765	RPUSD4, PUS3, DKC1, NHP2	521	14	13528	7.4187	1	0.349009	23.2939
GOTERM_BP_FAT	GO:0031398~positive regulation of protein ubiquitination	9	0.0979752	0.0152674	PSMF1, ANAPC2, PSMB4, PSMB1, PSMD11, PSMB3, PSMA3, PSMD2, PSMD3	521	84	13528	2.78201	1	0.351163	23.6912
GOTERM_BP_FAT	GO:0010605~negative regulation of macromolecule metabolic process	41	0.446331	0.0160389	HSP90AB1, ZMYND11, PML, ZEB1, DMAP1, CBFA2T2, CDT1, RPS3, PSMB4, PSMF1, ACD, CDKN2A, PSMB1, PSMB3, WWP1, CLP1, HINFP, PSMD2, PSMD3, AATF, EIF2B4, CDC6, ANAPC2, PTPRC, ZCCHC11, PHB, CD276, SMAD3, CENPF, WWTR1, SIRT1, MXD4, CHMP1A, BPTF, PSMD11, PHB2, BNIP3L, PSMA3, PPP2R4, APBB1, ADAR	521	734	13528	1.45039	1	0.361979	24.735
GOTERM_BP_FAT	GO:0044275~cellular carbohydrate catabolic process	9	0.0979752	0.0163071	LDHA, PFKL, PYGL, PGAM1, GAA, OGDH, GAPDH, MDH2, PYGB	521	85	13528	2.74928	1	0.363498	25.0947
GOTERM_BP_FAT	GO:0022618~ribonucleoprotein complex assembly	8	0.087089	0.0164422	TSR1, CLP1, NIP7, SNUPN, WDR77, SLU7, SF3A2, SF3A1	521	69	13528	3.01049	1	0.362642	25.2753
GOTERM_BP_FAT	GO:0009109~coenzyme catabolic process	5	0.0544307	0.0164762	DLST, SDHB, NNT, IDH2, MDH2	521	26	13528	4.99336	1	0.360038	25.3206
GOTERM_BP_FAT	GO:0000079~regulation of cyclin-dependent protein kinase activity	7	0.0762029	0.0169762	CCNT2, ANAPC2, CDC6, CCND1, CDKN2A, CDK5RAP3, APC	521	54	13528	3.36589	1	0.365523	25.985
GOTERM_BP_FAT	GO:0006351~transcription, DNA-dependent	20	0.217723	0.01784	CCNT2, KAT2A, E2F2, TAF1C, BRF1, POLR2E, CREB1, MED24, CDK9, POLR2C, ARNT, TMF1, POLRMT, CDKN2A, ZNF217, MED16, MED27, NPM3, NFE2L2, GTF3C2	521	292	13528	1.77846	1	0.376941	27.1197
GOTERM_BP_FAT	GO:0006886~intracellular protein transport	24	0.261267	0.0181315	CLTB, AP1B1, SNUPN, TIMM17A, ATP6AP1, PML, TIMM13, ARFIP1, SYNGR1, NUPL2, TIMM8A, AIP, ACD, ERBB2IP, TOMM5, TAP2, PEX16, PCNA, HGS, STAM, TLK1, PPP3CA, AGAP3, AP2M1	521	374	13528	1.66623	1	0.378578	27.4989
GOTERM_BP_FAT	GO:0006457~protein folding	14	0.152406	0.0191949	HSP90AB1, FKBP8, CWC27, AARS, SACS, NKTR, AIP, CCT7, PPIE, PFDN2, TRAP1, HSP90B1, PPIA, DNAJB2	521	177	13528	2.05376	1	0.392594	28.8666
GOTERM_BP_FAT	GO:0005980~glycogen catabolic process	3	0.0326584	0.0199581	PYGL, GAA, PYGB	521	6	13528	12.9827	1	0.401378	29.8331
GOTERM_BP_FAT	GO:0032774~RNA biosynthetic process	20	0.217723	0.0202708	CCNT2, KAT2A, E2F2, TAF1C, BRF1, POLR2E, CREB1, MED24, CDK9, POLR2C, ARNT, TMF1, POLRMT, CDKN2A, ZNF217, MED16, MED27, NPM3, NFE2L2, GTF3C2	521	296	13528	1.75442	1	0.402987	30.2255
GOTERM_BP_FAT	GO:0051276~chromosome organization	29	0.315698	0.0212325	ARID4B, DMAP1, ARID2, ACD, DKC1, HJURP, TLK1, USP16, APC, KAT2A, BRD1, PDS5B, PHB, KIF18A, CENPF, NDC80, MCM2, UBE2B, SIRT1, SMC4, TNKS1BP1, CHMP1A, BPTF, FANCD2, KDM4C, NCAPH2, JMJD1C, APBB1, SUV420H1	521	485	13528	1.55257	1	0.414318	31.4194
GOTERM_BP_FAT	GO:0034622~cellular macromolecular complex assembly	21	0.228609	0.021318	ATPAF2, SNAP91, TSR1, SAMM50, NIP7, SNUPN, SMAD3, CENPF, ANLN, BCS1L, MCM2, SF3A2, SF3A1, HJURP, CLP1, WDR77, NDUFS8, TUBE1, SLU7, TUBB3, COX15	521	318	13528	1.7147	1	0.412382	31.5247
GOTERM_BP_FAT	GO:0007090~regulation of S phase of mitotic cell cycle	4	0.0435445	0.0217678	CHMP1A, RCC1, APBB1, CDT1	521	16	13528	6.49136	1	0.415813	32.0756
GOTERM_BP_FAT	GO:0006468~protein amino acid phosphorylation	37	0.402787	0.0243372	STK16, FGFR4, CAMK2G, STK10, FASTK, C5, PTK7, PML, PINK1, AKAP9, CAD, PMVK, MST4, SLK, MORC3, TLK1, PIK3CG, PTPRC, ROCK1, LIMK1, CSNK1G2, MAP2K2, PHKG1, CREB1, PKN2, MYLK2, CDK9, MUL1, STK3, EPHA2, TP53RK, P2RX7, CCND1, PLK3, MAPK6, HIPK3, ULK3	521	667	13528	1.44036	1	0.448852	35.1436
GOTERM_BP_FAT	GO:0018130~heterocycle biosynthetic process	7	0.0762029	0.025257	PYCR2, SPR, FPGS, FLAD1, UROD, COX15, APRT	521	59	13528	3.08065	1	0.457971	36.2099
GOTERM_BP_FAT	GO:0007568~aging	10	0.108861	0.0257451	LIMS1, CDKN2A, NUP62, MORC3, POLG, ATP6AP1, PML, SIRT1, SREBF2, SCAP	521	110	13528	2.3605	1	0.461142	36.7689
GOTERM_BP_FAT	GO:0009251~glucan catabolic process	3	0.0326584	0.0272372	PYGL, GAA, PYGB	521	7	13528	11.1281	1	0.477057	38.4494
GOTERM_BP_FAT	GO:0001916~positive regulation of T cell mediated cytotoxicity	3	0.0326584	0.0272372	PTPRC, P2RX7, TAP2	521	7	13528	11.1281	1	0.477057	38.4494
GOTERM_BP_FAT	GO:0044247~cellular polysaccharide catabolic process	3	0.0326584	0.0272372	PYGL, GAA, PYGB	521	7	13528	11.1281	1	0.477057	38.4494
GOTERM_BP_FAT	GO:0034613~cellular protein localization	25	0.272153	0.0281352	CLTB, AP1B1, SNUPN, TIMM17A, ATP6AP1, PML, TIMM13, ARFIP1, SYNGR1, NUPL2, TIMM8A, AIP, ACD, ERBB2IP, MORC3, TOMM5, TAP2, PEX16, PCNA, HGS, STAM, TLK1, PPP3CA, AGAP3, AP2M1	521	411	13528	1.57941	1	0.484966	39.4403
GOTERM_BP_FAT	GO:0031401~positive regulation of protein modification process	14	0.152406	0.0285669	ANAPC2, PML, PSMF1, PSMB4, CCND1, P2RX7, PSMB1, PSMD11, PSMB3, RB1CC1, PSMA3, PSMD2, PSMD3, PPP2R4	521	187	13528	1.94394	1	0.486976	39.9113
GOTERM_BP_FAT	GO:0051187~cofactor catabolic process	5	0.0544307	0.029851	DLST, SDHB, NNT, IDH2, MDH2	521	31	13528	4.18798	1	0.499081	41.292
GOTERM_BP_FAT	GO:0006084~acetyl-CoA metabolic process	5	0.0544307	0.029851	DLST, SDHB, NNT, IDH2, MDH2	521	31	13528	4.18798	1	0.499081	41.292
GOTERM_BP_FAT	GO:0009303~rRNA transcription	4	0.0435445	0.0299737	BRF1, CDKN2A, NPM3, GTF3C2	521	18	13528	5.7701	1	0.497273	41.4224
GOTERM_BP_FAT	GO:0070727~cellular macromolecule localization	25	0.272153	0.0302336	CLTB, AP1B1, SNUPN, TIMM17A, ATP6AP1, PML, TIMM13, ARFIP1, SYNGR1, NUPL2, TIMM8A, AIP, ACD, ERBB2IP, MORC3, TOMM5, TAP2, PEX16, PCNA, HGS, STAM, TLK1, PPP3CA, AGAP3, AP2M1	521	414	13528	1.56796	1	0.497088	41.6976
GOTERM_BP_FAT	GO:0006096~glycolysis	6	0.0653168	0.0335074	LDHA, PFKL, PGAM1, OGDH, GAPDH, MDH2	521	47	13528	3.31474	1	0.530482	45.0614
GOTERM_BP_FAT	GO:0034621~cellular macromolecular complex subunit organization	22	0.239495	0.0352264	ATPAF2, SNAP91, TSR1, SAMM50, NIP7, SNUPN, KIF18A, SMAD3, CENPF, ANLN, BCS1L, MCM2, SF3A2, SF3A1, HJURP, CLP1, WDR77, NDUFS8, TUBE1, SLU7, TUBB3, COX15	521	357	13528	1.60011	1	0.545387	46.7536
GOTERM_BP_FAT	GO:0045060~negative thymic T cell selection	3	0.0326584	0.0354042	PTPRC, DOCK2, FAS	521	8	13528	9.73704	1	0.543981	46.9258
GOTERM_BP_FAT	GO:0022904~respiratory electron transport chain	7	0.0762029	0.0358685	NDUFA4, SDHB, UQCRC1, NDUFB6, NDUFV1, NDUFS8, COX15	521	64	13528	2.83997	1	0.545522	47.373
GOTERM_BP_FAT	GO:0045786~negative regulation of cell cycle	8	0.087089	0.0359426	CHMP1A, CDKN2A, CREB3, PML, SMAD3, CENPF, APBB1, APC	521	81	13528	2.56449	1	0.543091	47.444
GOTERM_BP_FAT	GO:0006626~protein targeting to mitochondrion	5	0.0544307	0.0402363	TOMM5, TIMM17A, TIMM13, TIMM8A, AIP	521	34	13528	3.81845	1	0.5815	51.4093
GOTERM_BP_FAT	GO:0070585~protein localization in mitochondrion	5	0.0544307	0.0402363	TOMM5, TIMM17A, TIMM13, TIMM8A, AIP	521	34	13528	3.81845	1	0.5815	51.4093
GOTERM_BP_FAT	GO:0006352~transcription initiation	8	0.087089	0.0402427	E2F2, BRF1, POLR2E, MED16, MED27, MED24, CDK9, POLR2C	521	83	13528	2.50269	1	0.578377	51.415
GOTERM_BP_FAT	GO:0016126~sterol biosynthetic process	5	0.0544307	0.0440992	MVD, FDPS, MVK, SIGMAR1, PMVK	521	35	13528	3.70935	1	0.609422	54.734
GOTERM_BP_FAT	GO:0043383~negative T cell selection	3	0.0326584	0.0443803	PTPRC, DOCK2, FAS	521	9	13528	8.65515	1	0.608656	54.9673
GOTERM_BP_FAT	GO:0006013~mannose metabolic process	3	0.0326584	0.0443803	MAN2A1, GMDS, PMM1	521	9	13528	8.65515	1	0.608656	54.9673
GOTERM_BP_FAT	GO:0031076~embryonic camera-type eye development	3	0.0326584	0.0443803	TULP3, SP3, ZEB1	521	9	13528	8.65515	1	0.608656	54.9673
GOTERM_BP_FAT	GO:0009113~purine base biosynthetic process	3	0.0326584	0.0443803	SHMT1, APRT, PRPS1	521	9	13528	8.65515	1	0.608656	54.9673
GOTERM_BP_FAT	GO:0001914~regulation of T cell mediated cytotoxicity	3	0.0326584	0.0443803	PTPRC, P2RX7, TAP2	521	9	13528	8.65515	1	0.608656	54.9673
GOTERM_BP_FAT	GO:0006367~transcription initiation from RNA polymerase II promoter	7	0.0762029	0.0461558	E2F2, POLR2E, MED16, MED27, MED24, CDK9, POLR2C	521	68	13528	2.67291	1	0.620282	56.4153
GOTERM_BP_FAT	GO:0000070~mitotic sister chromatid segregation	5	0.0544307	0.0481627	CHMP1A, PDS5B, KIF18A, NDC80, SMC4	521	36	13528	3.60631	1	0.633217	57.9991
GOTERM_BP_FAT	GO:0034637~cellular carbohydrate biosynthetic process	7	0.0762029	0.0489857	GBE1, GMDS, PYGL, PHKG1, GYG1, B3GNT2, PMM1	521	69	13528	2.63418	1	0.636529	58.6327
GOTERM_BP_FAT	GO:0045930~negative regulation of mitotic cell cycle	4	0.0435445	0.0505523	CHMP1A, PML, SMAD3, APBB1	521	22	13528	4.72099	1	0.645356	59.8142
GOTERM_BP_FAT	GO:0000819~sister chromatid segregation	5	0.0544307	0.0524261	CHMP1A, PDS5B, KIF18A, NDC80, SMC4	521	37	13528	3.50884	1	0.656063	61.1853
GOTERM_BP_FAT	GO:0051789~response to protein stimulus	9	0.0979752	0.0537806	HSP90AB1, P2RX7, CCND1, SKIV2L, AARS, DNAJB2, NFE2L2, FAS, TTC3	521	107	13528	2.18401	1	0.662686	62.149
GOTERM_BP_FAT	GO:0016032~viral reproduction	7	0.0762029	0.0549596	CREB3, PPIA, WWP1, SMAD3, HCFC2, THOC5, THOC2	521	71	13528	2.55997	1	0.667889	62.9693
GOTERM_BP_FAT	GO:0006919~activation of caspase activity	6	0.0653168	0.0557076	CDKN2A, CASP8AP2, PML, SMAD3, MUL1, RPS3	521	54	13528	2.88505	1	0.670041	63.481
GOTERM_BP_FAT	GO:0042558~pteridine and derivative metabolic process	4	0.0435445	0.0565327	SHMT1, SPR, FPGS, FLAD1	521	23	13528	4.51573	1	0.672662	64.0378
GOTERM_BP_FAT	GO:0016052~carbohydrate catabolic process	9	0.0979752	0.0587473	LDHA, PFKL, PYGL, PGAM1, GAA, OGDH, GAPDH, MDH2, PYGB	521	109	13528	2.14394	1	0.684221	65.4928
GOTERM_BP_FAT	GO:0006289~nucleotide-excision repair	6	0.0653168	0.0594327	RFC5, MMS19, SLK, DDB1, POLE, PCNA	521	55	13528	2.83259	1	0.685719	65.9317
GOTERM_BP_FAT	GO:0046148~pigment biosynthetic process	5	0.0544307	0.0615474	SHMT1, UROD, COX15, APRT, PRPS1	521	39	13528	3.3289	1	0.695987	67.253
GOTERM_BP_FAT	GO:0008219~cell death	37	0.402787	0.0625215	E2F2, FKBP8, APH1A, FASTK, ATP6AP1, C5, PML, SHF, MST4, RPS3, TNFRSF1B, CDKN2A, CASP8AP2, SLK, AATF, FAS, CFLAR, YARS, ROCK1, SLC25A6, SMAD3, MUL1, TBRG4, SIRT1, STK3, VDAC1, SLTM, RNF130, P2RX7, SYNE1, ZDHHC16, NUP62, ZFYVE26, HIPK3, BNIP3L, APBB1, DAP3	521	719	13528	1.33619	1	0.69906	67.8453
GOTERM_BP_FAT	GO:0031399~regulation of protein modification process	18	0.19595	0.0632548	PTPRC, ANAPC2, PML, MUL1, PSMB4, PSMF1, CCND1, P2RX7, CDKN2A, PSMB1, PSMD11, PSMB3, HIPK3, RB1CC1, PSMA3, PSMD2, PSMD3, PPP2R4	521	295	13528	1.58433	1	0.700643	68.2844
GOTERM_BP_FAT	GO:0016458~gene silencing	6	0.0653168	0.0632964	CHMP1A, ZCCHC11, CLP1, SMAD3, SIRT1, ADAR	521	56	13528	2.78201	1	0.698141	68.3092
GOTERM_BP_FAT	GO:0042773~ATP synthesis coupled electron transport	6	0.0653168	0.0632964	NDUFA4, UQCRC1, NDUFB6, NDUFV1, NDUFS8, COX15	521	56	13528	2.78201	1	0.698141	68.3092
GOTERM_BP_FAT	GO:0042775~mitochondrial ATP synthesis coupled electron transport	6	0.0653168	0.0632964	NDUFA4, UQCRC1, NDUFB6, NDUFV1, NDUFS8, COX15	521	56	13528	2.78201	1	0.698141	68.3092
GOTERM_BP_FAT	GO:0005978~glycogen biosynthetic process	3	0.0326584	0.0644682	GBE1, PHKG1, GYG1	521	11	13528	7.08149	1	0.702264	68.9987
GOTERM_BP_FAT	GO:0009250~glucan biosynthetic process	3	0.0326584	0.0644682	GBE1, PHKG1, GYG1	521	11	13528	7.08149	1	0.702264	68.9987
GOTERM_BP_FAT	GO:0017038~protein import	10	0.108861	0.0656227	TOMM5, TIMM17A, SNUPN, ATP6AP1, PEX16, PML, TIMM13, PPP3CA, TIMM8A, AIP	521	131	13528	1.9821	1	0.70618	69.6642
GOTERM_BP_FAT	GO:0016265~death	37	0.402787	0.0661964	E2F2, FKBP8, APH1A, FASTK, ATP6AP1, C5, PML, SHF, MST4, RPS3, TNFRSF1B, CDKN2A, CASP8AP2, SLK, AATF, FAS, CFLAR, YARS, ROCK1, SLC25A6, SMAD3, MUL1, TBRG4, SIRT1, STK3, VDAC1, SLTM, RNF130, P2RX7, SYNE1, ZDHHC16, NUP62, ZFYVE26, HIPK3, BNIP3L, APBB1, DAP3	521	724	13528	1.32696	1	0.706746	69.9899
GOTERM_BP_FAT	GO:0006767~water-soluble vitamin metabolic process	5	0.0544307	0.0664018	SHMT1, TMLHE, NADSYN1, FPGS, FLAD1	521	40	13528	3.24568	1	0.705244	70.1057
GOTERM_BP_FAT	GO:0043086~negative regulation of catalytic activity	17	0.185064	0.0691457	GNAT1, PTPRC, ANAPC2, SIRT1, PSMF1, PSMB4, CDKN2A, PSMB1, NUP62, PSMD11, PSMB3, HIPK3, PSMA3, PSMD2, PSMD3, PPP2R4, APC	521	277	13528	1.59355	1	0.717659	71.6128
GOTERM_BP_FAT	GO:0010948~negative regulation of cell cycle process	4	0.0435445	0.0694407	CHMP1A, CENPF, APBB1, APC	521	25	13528	4.15447	1	0.716638	71.7705
GOTERM_BP_FAT	GO:0007018~microtubule-based movement	9	0.0979752	0.0695244	KIF7, KIF15, KIF18A, KIF18B, TUBE1, KIF16B, BICD2, TUBB3, KIF2A	521	113	13528	2.06804	1	0.714503	71.8151
GOTERM_BP_FAT	GO:0015931~nucleobase, nucleoside, nucleotide and nucleic acid transport	9	0.0979752	0.0695244	SLC29A1, POM121, SLC25A4, NUP62, NUP160, NUP93, THOC5, THOC2, NUPL2	521	113	13528	2.06804	1	0.714503	71.8151
GOTERM_BP_FAT	GO:0006007~glucose catabolic process	6	0.0653168	0.0714376	LDHA, PFKL, PGAM1, OGDH, GAPDH, MDH2	521	58	13528	2.68608	1	0.721996	72.8163
GOTERM_BP_FAT	GO:0022900~electron transport chain	9	0.0979752	0.0723958	UQCRC2, NDUFA4, SDHB, UQCRC1, NDUFB6, NDUFV1, NDUFS8, TXNRD1, COX15	521	114	13528	2.0499	1	0.724384	73.3051
GOTERM_BP_FAT	GO:0032916~positive regulation of transforming growth factor-beta3 production	2	0.0217723	0.0754028	CREB1, SMAD3	521	2	13528	25.9655	1	0.736831	74.7857
GOTERM_BP_FAT	GO:0043280~positive regulation of caspase activity	6	0.0653168	0.0757136	CDKN2A, CASP8AP2, PML, SMAD3, MUL1, RPS3	521	59	13528	2.64055	1	0.735868	74.9343
GOTERM_BP_FAT	GO:0010952~positive regulation of peptidase activity	6	0.0653168	0.0757136	CDKN2A, CASP8AP2, PML, SMAD3, MUL1, RPS3	521	59	13528	2.64055	1	0.735868	74.9343
GOTERM_BP_FAT	GO:0033692~cellular polysaccharide biosynthetic process	4	0.0435445	0.0763492	GBE1, PHKG1, GYG1, B3GNT2	521	26	13528	3.99468	1	0.736477	75.2355
GOTERM_BP_FAT	GO:0006695~cholesterol biosynthetic process	4	0.0435445	0.0763492	MVD, FDPS, MVK, PMVK	521	26	13528	3.99468	1	0.736477	75.2355
GOTERM_BP_FAT	GO:0055114~oxidation reduction	33	0.359242	0.0779184	UQCRC2, LDHA, NDUFB6, UQCRC1, DHRSX, OGDH, HADHA, GSR, NDUFS8, DHODH, IDH2, SPR, ACAD8, GAPDH, IMPDH2, COX15, NDUFA4, PAOX, PCYOX1L, MICAL3, DECR2, OGFOD1, SDHB, PYCR2, NNT, DOHH, NDUFV1, RRM1, TMLHE, KDM4C, TXNRD1, JMJD1C, MDH2	521	639	13528	1.34094	1	0.741478	75.9646
GOTERM_BP_FAT	GO:0001824~blastocyst development	5	0.0544307	0.0821109	GINS1, CUL3, PRPF19, SP3, RBBP8	521	43	13528	3.01924	1	0.758039	77.8144
GOTERM_BP_FAT	GO:0045667~regulation of osteoblast differentiation	5	0.0544307	0.0821109	PDLIM7, CD276, SMAD3, GNAS, APC	521	43	13528	3.01924	1	0.758039	77.8144
GOTERM_BP_FAT	GO:0046649~lymphocyte activation	13	0.14152	0.0826336	KLF6, PTPRC, P2RX7, DOCK2, CXCR5, SP3, CD276, SMAD3, FAS, ITGA4, IMPDH2, IFNAR1, APC	521	199	13528	1.69624	1	0.757971	78.0354
GOTERM_BP_FAT	GO:0006119~oxidative phosphorylation	8	0.087089	0.0830628	UQCRC2, NDUFA4, UQCRC1, NDUFB6, ATP6AP1, NDUFV1, NDUFS8, COX15	521	98	13528	2.11963	1	0.757501	78.2153
GOTERM_BP_FAT	GO:0033077~T cell differentiation in the thymus	4	0.0435445	0.0835467	PTPRC, DOCK2, FAS, APC	521	27	13528	3.84673	1	0.757272	78.4165
GOTERM_BP_FAT	GO:0031123~RNA 3'-end processing	4	0.0435445	0.0835467	ZCCHC11, CSTF2, CLP1, ZCCHC6	521	27	13528	3.84673	1	0.757272	78.4165
GOTERM_BP_FAT	GO:0006284~base-excision repair	4	0.0435445	0.0835467	MUTYH, POLG, UNG, PCNA	521	27	13528	3.84673	1	0.757272	78.4165
GOTERM_BP_FAT	GO:0051247~positive regulation of protein metabolic process	15	0.163292	0.0860172	ANAPC2, PML, PSMB4, PSMF1, CCND1, P2RX7, PSMB1, PSMD11, PSMB3, RB1CC1, PSMA3, PSMD2, PSMD3, PPP2R4, APC	521	243	13528	1.60281	1	0.765404	79.4165
GOTERM_BP_FAT	GO:0045061~thymic T cell selection	3	0.0326584	0.0869611	PTPRC, DOCK2, FAS	521	13	13528	5.99203	1	0.767027	79.7869
GOTERM_BP_FAT	GO:0043009~chordate embryonic development	19	0.206836	0.0872328	KAT2A, GINS1, FKBP8, LIMS1, C5, PTK7, ZEB1, ARNT, RBBP8, CUL3, PRPF19, MAN2A1, TULP3, SP3, APBA3, HINFP, GNAS, POFUT1, HECTD1	521	331	13528	1.49046	1	0.765895	79.8923
GOTERM_BP_FAT	GO:0022415~viral reproductive process	6	0.0653168	0.08935	CREB3, PPIA, WWP1, SMAD3, THOC5, THOC2	521	62	13528	2.51279	1	0.772179	80.6964
GOTERM_BP_FAT	GO:0006915~apoptosis	31	0.33747	0.0900138	E2F2, FKBP8, APH1A, FASTK, PML, SHF, MST4, RPS3, TNFRSF1B, CDKN2A, CASP8AP2, SLK, AATF, FAS, CFLAR, YARS, ROCK1, SLC25A6, SMAD3, MUL1, TBRG4, SIRT1, STK3, VDAC1, SLTM, RNF130, ZDHHC16, HIPK3, BNIP3L, APBB1, DAP3	521	602	13528	1.33709	1	0.772599	80.9422
GOTERM_BP_FAT	GO:0007159~leukocyte adhesion	4	0.0435445	0.0910224	PTPRC, GMDS, ROCK1, ITGA4	521	28	13528	3.70935	1	0.774353	81.31
GOTERM_BP_FAT	GO:0007059~chromosome segregation	7	0.0762029	0.091148	CHMP1A, PDS5B, HJURP, KIF18A, CENPF, NDC80, SMC4	521	81	13528	2.24393	1	0.772677	81.3554
GOTERM_BP_FAT	GO:0006508~proteolysis	50	0.544307	0.0925573	UQCRC2, UQCRC1, THOP1, PPP2R5C, SENP7, SENP6, CUL3, USP19, MGRN1, WWP1, PSMD2, PSMD3, USP16, ANAPC2, ZC3HC1, DDB1, UBR2, MMP15, UBE2B, TYSND1, PSMA3, RNF25, KLHL12, CPD, USP8, APH1A, USP5, C5, PSMF1, PSMB4, PSMB1, PSMB3, ADAM33, HECTD3, USP36, USP34, USP33, HECTD1, CFLAR, USP40, ACY1, AGBL5, MUL1, DNPEP, CAPN1, P2RX7, HSP90B1, KLHL36, PSMD11, CUL4B	521	1054	13528	1.23176	1	0.775941	81.857
GOTERM_BP_FAT	GO:0042440~pigment metabolic process	5	0.0544307	0.0935072	SHMT1, UROD, COX15, APRT, PRPS1	521	45	13528	2.88505	1	0.777406	82.1879
GOTERM_BP_FAT	GO:0016125~sterol metabolic process	8	0.087089	0.0939094	STARD3, MVD, FDPS, MVK, SIGMAR1, PMVK, SREBF2, SCAP	521	101	13528	2.05667	1	0.776804	82.3262
GOTERM_BP_FAT	GO:0043623~cellular protein complex assembly	11	0.119747	0.0949881	ATPAF2, SNAP91, SAMM50, NDUFS8, SMAD3, CENPF, TUBE1, ANLN, BCS1L, TUBB3, COX15	521	162	13528	1.76309	1	0.778722	82.6924
GOTERM_BP_FAT	GO:0009792~embryonic development ending in birth or egg hatching	19	0.206836	0.0952374	KAT2A, GINS1, FKBP8, LIMS1, C5, PTK7, ZEB1, ARNT, RBBP8, CUL3, PRPF19, MAN2A1, TULP3, SP3, APBA3, HINFP, GNAS, POFUT1, HECTD1	521	334	13528	1.47708	1	0.777562	82.776
GOTERM_BP_FAT	GO:0016570~histone modification	9	0.0979752	0.0979223	KAT2A, BRD1, PHB, DMAP1, USP16, UBE2B, APBB1, SIRT1, SUV420H1	521	122	13528	1.91548	1	0.785229	83.6525
GOTERM_BP_FAT	GO:0006144~purine base metabolic process	3	0.0326584	0.0989585	SHMT1, APRT, PRPS1	521	14	13528	5.56403	1	0.786858	83.9794
GOTERM_BP_FAT	GO:0046716~muscle maintenance	3	0.0326584	0.0989585	GYLTL1B, GAA, APC	521	14	13528	5.56403	1	0.786858	83.9794
GOTERM_BP_FAT	GO:0042559~pteridine and derivative biosynthetic process	3	0.0326584	0.0989585	SPR, FPGS, FLAD1	521	14	13528	5.56403	1	0.786858	83.9794
GOTERM_BP_FAT	GO:0006376~mRNA splice site selection	3	0.0326584	0.0989585	SLU7, SF3A2, SF3A1	521	14	13528	5.56403	1	0.786858	83.9794
GOTERM_BP_FAT	GO:0051235~maintenance of location	6	0.0653168	0.0991003	HSP90B1, MORC3, PML, GAA, NDC80, ASPM	521	64	13528	2.43426	1	0.785339	84.0236

## Sheet: GO_CC
Category	Term	Count	%	PValue	Genes	List Total	Pop Hits	Pop Total	Fold Enrichment	Bonferroni	Benjamini	FDR
GOTERM_CC_FAT	GO:0070013~intracellular organelle lumen	117	1.27368	1.9031e-10	MMS19, NAA16, MED24, INTS3, OGDH, MCM10, GOT2, MUTYH, CDKN2A, INTS6, DHX33, RPP30, DHX30, IMP4, ANAPC2, PDPR, POLH, POLG, EMG1, BYSL, POLE, RRP8, RFC5, PCF11, NOP2, MED16, RARS, ZNF384, FLII, SLU7, MDH2, MRPS16, MVD, ACAT1, HADHA, ACD, NPM3, ZMYM2, TBL3, CSTF2, TSR1, MKI67, PHB, MAML2, SMAD3, VDAC2, VDAC1, POLRMT, NUP62, NOP16, TMLHE, PCNA, DDX54, UTP14A, ADAR, DAP3, BACH1, CCNT2, TAF1C, E2F2, ZM…	472	1779	12782	1.78101	8.08816e-08	8.08816e-08	2.67786e-07
GOTERM_CC_FAT	GO:0031974~membrane-enclosed lumen	120	1.30634	2.86239e-10	MMS19, NAA16, MED24, INTS3, OGDH, MMRN1, MCM10, GOT2, MUTYH, CDKN2A, INTS6, DHX33, RPP30, DHX30, IMP4, ANAPC2, PDPR, POLH, POLG, EMG1, BYSL, POLE, RRP8, TIMM8A, RFC5, PCF11, NOP2, MED16, RARS, ZNF384, FLII, SLU7, MDH2, MRPS16, MVD, ACAT1, HADHA, ACD, NPM3, ZMYM2, TBL3, CSTF2, TSR1, MKI67, PHB, MAML2, SMAD3, VDAC2, VDAC1, POLRMT, NUP62, NOP16, TMLHE, PCNA, DDX54, UTP14A, ADAR, DAP3, BACH1, CCNT2, …	472	1856	12782	1.75089	1.21652e-07	6.08258e-08	4.02769e-07
GOTERM_CC_FAT	GO:0043233~organelle lumen	118	1.28456	3.67031e-10	MMS19, NAA16, MED24, INTS3, OGDH, MMRN1, MCM10, GOT2, MUTYH, CDKN2A, INTS6, DHX33, RPP30, DHX30, IMP4, ANAPC2, PDPR, POLH, POLG, EMG1, BYSL, POLE, RRP8, RFC5, PCF11, NOP2, MED16, RARS, ZNF384, FLII, SLU7, MDH2, MRPS16, MVD, ACAT1, HADHA, ACD, NPM3, ZMYM2, TBL3, CSTF2, TSR1, MKI67, PHB, MAML2, SMAD3, VDAC2, VDAC1, POLRMT, NUP62, NOP16, TMLHE, PCNA, DDX54, UTP14A, ADAR, DAP3, BACH1, CCNT2, TAF1C, E…	472	1820	12782	1.75577	1.55988e-07	5.19961e-08	5.16452e-07
GOTERM_CC_FAT	GO:0030529~ribonucleoprotein complex	49	0.53342	2.69692e-09	RPL17, MRPS16, ZMAT5, EDC4, RPL38, RPS2, SF3B4, SF3B3, RPS3, PRPF19, MRPL10, RPS28, DKC1, DHX38, MRPL17, PRPF8, RPLP0, RPLP1, MRPL16, RPP30, MRPL38, RPL7A, RPS21, IMP4, NOL6, MRPL2, SNRPA1, TBL3, EMG1, EFTUD2, RPL27, RPL23A, SF3A2, SF3A1, MRPS2, RPL29, MRPL24, PPIE, NUP62, PNRC2, SLU7, SNRNP40, RPS11, PES1, UTP14A, NHP2, PRPF38B, MRPL44, DAP3	472	515	12782	2.57659	1.14619e-06	2.86548e-07	3.79485e-06
GOTERM_CC_FAT	GO:0005739~mitochondrion	79	0.860004	6.11078e-09	UQCRC2, ABCF2, UQCRC1, TIMM17A, HINT2, PINK1, STOML2, OGDH, GOT2, GSR, TBC1D15, ACOT7, ACOT8, MCEE, NDUFS8, SLC25A1, MRPL38, ACAD8, DHX30, COX15, MRPL2, PDPR, ATPAF2, SLC25A4, POLG, SLC25A6, COQ9, MRM1, MRPS2, TIMM8A, TRAP1, NNT, C1QBP, SLC25A39, MDH2, MRPL44, FKBP8, MRPS16, NDUFB6, SAMM50, UNG, FAM136A, TIMM13, ACAT1, HADHA, MRPL10, TOMM5, MRPL17, MRPL16, IDH2, DHODH, PPP3CA, GTF3C2, AP2M1, NDUF…	472	1087	12782	1.96813	2.59708e-06	5.19416e-07	8.59852e-06
GOTERM_CC_FAT	GO:0031967~organelle envelope	54	0.587851	8.03948e-09	UQCRC2, ABCF2, UQCRC1, TIMM17A, PINK1, STOML2, OGDH, GOT2, NDUFS8, SLC25A1, COX15, SLC25A4, POLG, SNUPN, SLC25A6, NUPL2, SIGMAR1, TIMM8A, NNT, SLC25A39, MDH2, FKBP8, NDUFB6, SAMM50, NUP160, PML, NUP93, TIMM13, ACAT1, HADHA, POM121, TOMM5, MRPL17, DHODH, NDUFA4, COX7A2, PHB, SMAD3, CENPF, MUL1, BCS1L, VDAC2, SIRT1, CPT1A, VDAC1, SDHB, SYNE1, P2RX7, SLC25A14, NUP62, NDUFV1, PHB2, BNIP3L, PCNA	472	620	12782	2.35862	3.41677e-06	5.69463e-07	1.13124e-05
GOTERM_CC_FAT	GO:0031975~envelope	54	0.587851	9.00723e-09	UQCRC2, ABCF2, UQCRC1, TIMM17A, PINK1, STOML2, OGDH, GOT2, NDUFS8, SLC25A1, COX15, SLC25A4, POLG, SNUPN, SLC25A6, NUPL2, SIGMAR1, TIMM8A, NNT, SLC25A39, MDH2, FKBP8, NDUFB6, SAMM50, NUP160, PML, NUP93, TIMM13, ACAT1, HADHA, POM121, TOMM5, MRPL17, DHODH, NDUFA4, COX7A2, PHB, SMAD3, CENPF, MUL1, BCS1L, VDAC2, SIRT1, CPT1A, VDAC1, SDHB, SYNE1, P2RX7, SLC25A14, NUP62, NDUFV1, PHB2, BNIP3L, PCNA	472	622	12782	2.35104	3.82807e-06	5.46867e-07	1.26741e-05
GOTERM_CC_FAT	GO:0031981~nuclear lumen	94	1.0233	4.509e-08	MMS19, CCNT2, BACH1, E2F2, TAF1C, ZMAT5, MED24, NAA16, CAD, NFKB2, INTS3, DMAP1, ZEB1, MCM10, RPS2, CDT1, MUTYH, CCDC104, CDKN2A, DKC1, INTS6, DHX33, RPP30, CIRH1A, IMP4, NOL6, ANAPC2, CDC6, ATPAF2, BRF1, POLH, EMG1, NIP7, BYSL, DDB1, POLE, ADNP, CDK9, RRP8, MCM2, MCM3, MCM5, RFC5, PCF11, CHMP1A, CCND1, NOP2, CA9, MED16, FANCD2, RARS, ZNF384, FLII, SLU7, NHP2, POLR2E, PML, WBP11, POLR2C, PRPF19, …	472	1450	12782	1.75556	1.91631e-05	2.3954e-06	6.34464e-05
GOTERM_CC_FAT	GO:0019866~organelle inner membrane	35	0.381015	5.35752e-08	UQCRC2, UQCRC1, NDUFB6, TIMM17A, STOML2, TIMM13, ACAT1, HADHA, GOT2, MRPL17, NDUFS8, DHODH, SLC25A1, COX15, NDUFA4, COX7A2, SLC25A4, POLG, SLC25A6, PHB, SMAD3, BCS1L, SIGMAR1, CPT1A, TIMM8A, VDAC1, SDHB, SLC25A14, P2RX7, NNT, NDUFV1, PHB2, PCNA, SLC25A39, MDH2	472	329	12782	2.88091	2.27692e-05	2.52994e-06	7.5386e-05
GOTERM_CC_FAT	GO:0005740~mitochondrial envelope	40	0.435445	9.52031e-08	UQCRC2, FKBP8, NDUFB6, UQCRC1, ABCF2, SAMM50, TIMM17A, STOML2, PINK1, TIMM13, OGDH, ACAT1, HADHA, GOT2, TOMM5, MRPL17, NDUFS8, DHODH, SLC25A1, COX15, NDUFA4, COX7A2, SLC25A4, POLG, SLC25A6, PHB, MUL1, BCS1L, VDAC2, CPT1A, TIMM8A, VDAC1, SDHB, SLC25A14, NNT, NDUFV1, PHB2, BNIP3L, SLC25A39, MDH2	472	419	12782	2.58525	4.04605e-05	4.04612e-06	0.000133961
GOTERM_CC_FAT	GO:0044429~mitochondrial part	50	0.544307	9.97161e-08	UQCRC2, FKBP8, MRPS16, NDUFB6, UQCRC1, ABCF2, SAMM50, TIMM17A, PINK1, STOML2, TIMM13, OGDH, ACAT1, HADHA, GOT2, MRPL10, TOMM5, MRPL17, MRPL16, NDUFS8, DHODH, SLC25A1, DHX30, COX15, NDUFA4, PDPR, DLST, COX7A2, SLC25A4, POLG, SLC25A6, PHB, MUL1, BCS1L, VDAC2, CPT1A, VDAC1, TIMM8A, SDHB, POLRMT, SLC25A14, NNT, C1QBP, PHB2, NDUFV1, BNIP3L, TMLHE, SLC25A39, MDH2, DAP3	472	595	12782	2.27567	4.23785e-05	3.85266e-06	0.000140311
GOTERM_CC_FAT	GO:0005829~cytosol	87	0.947093	1.15258e-07	BACH1, RPL17, LDHA, APLF, AP1B1, PGAM1, UBQLN4, CAD, NFKB2, RPS2, RPS3, AIP, ACTG1, GSR, RPLP0, MAPT, RPLP1, PSMD2, PSMD3, CEP290, STAM, FAS, AGPAT2, IMPDH2, PIK3CG, ANAPC2, CDC6, ROCK1, PFKL, CSNK1G2, SNUPN, SARS, NADSYN1, NUPL2, EIF4G1, PFDN2, CCND1, RARS, PSMA3, RRM1, TXNRD1, RPS11, NFE2L2, UROD, FLAD1, PRPS1, MVD, SKIV2L, AKAP9, RPL38, MST4, TK1, PSMF1, DOCK2, RPS28, PSMB1, TAP2, PLCH1, PPP3C…	472	1330	12782	1.77143	4.89833e-05	4.08203e-06	0.00016218
GOTERM_CC_FAT	GO:0031966~mitochondrial membrane	37	0.402787	4.78554e-07	UQCRC2, NDUFB6, UQCRC1, SAMM50, TIMM17A, STOML2, PINK1, TIMM13, OGDH, ACAT1, HADHA, GOT2, TOMM5, MRPL17, NDUFS8, DHODH, SLC25A1, COX15, NDUFA4, COX7A2, SLC25A4, POLG, SLC25A6, PHB, MUL1, BCS1L, VDAC2, CPT1A, TIMM8A, VDAC1, SDHB, SLC25A14, NNT, NDUFV1, PHB2, SLC25A39, MDH2	472	394	12782	2.54309	0.000203365	1.56449e-05	0.000673374
GOTERM_CC_FAT	GO:0005743~mitochondrial inner membrane	31	0.33747	1.02971e-06	UQCRC2, UQCRC1, NDUFB6, TIMM17A, STOML2, TIMM13, ACAT1, HADHA, GOT2, MRPL17, NDUFS8, DHODH, SLC25A1, COX15, NDUFA4, COX7A2, SLC25A4, POLG, SLC25A6, PHB, BCS1L, CPT1A, TIMM8A, VDAC1, SDHB, SLC25A14, NNT, NDUFV1, PHB2, SLC25A39, MDH2	472	306	12782	2.74345	0.000437531	3.12586e-05	0.0014489
GOTERM_CC_FAT	GO:0031090~organelle membrane	72	0.783801	1.67616e-06	UQCRC2, CLTB, UQCRC1, RAB9A, AP1B1, TIMM17A, ALG3, CHMP7, UBQLN4, PINK1, STOML2, SYNGR1, OGDH, VPS33B, WHAMM, TMF1, GOT2, NDUFS8, VPS4A, SLC25A1, COX15, SLC25A4, POLG, SLC25A6, CHST2, PIGS, SIGMAR1, TIMM8A, MAN2A1, PNPLA8, NNT, GNAS, SLC25A39, MDH2, FKBP8, NDUFB6, SAMM50, CAMK2G, PML, TIMM13, ACAT1, HADHA, STT3A, TOMM5, MRPL17, PEX16, DHODH, ABCD3, B3GNT2, AP2M1, NDUFA4, ST6GAL1, COX7A2, VAC14, P…	472	1096	12782	1.77901	0.000712117	4.74902e-05	0.00235852
GOTERM_CC_FAT	GO:0005840~ribosome	23	0.250381	1.45885e-05	MRPL2, RPL17, MRPS16, RPL27, RPL23A, RPL38, RPS2, MRPS2, RPS3, RPL29, MRPL24, MRPL10, RPS28, RPLP0, MRPL17, MRPL16, RPLP1, MRPL38, RPS11, RPL7A, RPS21, DAP3, MRPL44	472	215	12782	2.89698	0.00618099	0.000387436	0.0205257
GOTERM_CC_FAT	GO:0043228~non-membrane-bounded organelle	134	1.45874	1.72194e-05	RPL17, PDLIM7, STOML2, ACTG1, CDKN2A, RPLP0, RPLP1, INTS6, AIF1L, CEP290, DHX33, RPP30, MRPL38, DHX30, IMP4, ASPM, MTUS2, POLH, ROCK1, POLG, EMG1, BYSL, MYLK2, RRP8, BICD2, RFC5, NOP2, RARS, PSMA3, ZNF384, FLII, RPS11, MRPL44, SUV420H1, MRPS16, ANLN, RCC1, HADHA, LLGL1, PSMB4, DOCK2, RPS28, ACD, TUBE1, NPM3, RPL7A, RPS21, TBL3, CSTF2, TSR1, MKI67, PCNT, MYO1G, NDC80, RPL23A, VDAC2, DNMBP, VDAC1, …	472	2596	12782	1.39784	0.00729158	0.000430395	0.0242268
GOTERM_CC_FAT	GO:0043232~intracellular non-membrane-bounded organelle	134	1.45874	1.72194e-05	RPL17, PDLIM7, STOML2, ACTG1, CDKN2A, RPLP0, RPLP1, INTS6, AIF1L, CEP290, DHX33, RPP30, MRPL38, DHX30, IMP4, ASPM, MTUS2, POLH, ROCK1, POLG, EMG1, BYSL, MYLK2, RRP8, BICD2, RFC5, NOP2, RARS, PSMA3, ZNF384, FLII, RPS11, MRPL44, SUV420H1, MRPS16, ANLN, RCC1, HADHA, LLGL1, PSMB4, DOCK2, RPS28, ACD, TUBE1, NPM3, RPL7A, RPS21, TBL3, CSTF2, TSR1, MKI67, PCNT, MYO1G, NDC80, RPL23A, VDAC2, DNMBP, VDAC1, …	472	2596	12782	1.39784	0.00729158	0.000430395	0.0242268
GOTERM_CC_FAT	GO:0033279~ribosomal subunit	17	0.185064	1.8687e-05	RPL17, MRPS16, RPL23A, RPL38, RPS2, MRPS2, RPS3, RPL29, MRPL10, RPS28, RPLP0, MRPL16, RPLP1, RPS11, RPL7A, RPS21, DAP3	472	128	12782	3.59663	0.00791058	0.000441127	0.0262913
GOTERM_CC_FAT	GO:0005654~nucleoplasm	57	0.620509	4.20582e-05	CCNT2, MMS19, E2F2, TAF1C, MED24, NAA16, NFKB2, INTS3, ZEB1, DMAP1, MCM10, RPS2, CDT1, MUTYH, CDKN2A, DKC1, INTS6, CDC6, ANAPC2, ATPAF2, BRF1, POLH, DDB1, POLE, CDK9, MCM2, MCM3, MCM5, RFC5, PCF11, CCND1, FANCD2, MED16, SLU7, NHP2, POLR2E, PML, WBP11, POLR2C, PRPF19, ACD, MORC3, PRPF8, HINFP, GTF3C2, KAT2A, BRD1, SSRP1, ZMYM2, PHB, CREB1, MAML2, SMAD3, WWTR1, SIRT1, PCNA, PES1	472	882	12782	1.7501	0.0177163	0.000940352	0.0591641
GOTERM_CC_FAT	GO:0005730~nucleolus	48	0.522534	4.38532e-05	BACH1, CCNT2, ZMAT5, PML, RPS2, CCDC104, CDKN2A, DKC1, HJURP, INTS6, HINFP, NPM3, DHX33, RPP30, AATF, USP36, CIRH1A, IMP4, NOL6, TBL3, RRP12, CSTF2, TSR1, MKI67, POLH, EMG1, NIP7, BYSL, ADNP, CDK9, RRP8, MCM3, WWTR1, SF3A1, SIRT1, NOP2, NUP62, CA9, RARS, NOP16, ZNF384, FLII, PES1, DDX54, UTP14A, NHP2, NCLN, ADAR	472	698	12782	1.86227	0.0184654	0.000931468	0.0616885
GOTERM_CC_FAT	GO:0044455~mitochondrial membrane part	16	0.174178	5.49549e-05	UQCRC2, NDUFA4, COX7A2, NDUFB6, UQCRC1, SAMM50, SLC25A6, TIMM17A, MUL1, BCS1L, TIMM13, NNT, TOMM5, NDUFV1, NDUFS8, COX15	472	125	12782	3.46631	0.0230858	0.0011116	0.0772997
GOTERM_CC_FAT	GO:0005777~peroxisome	13	0.14152	0.000397055	PNPLA8, PAOX, ACOT8, MVD, TYSND1, PEX16, DECR2, ABCD3, MUL1, MVK, GTF3C2, PMVK, AP2M1	472	103	12782	3.41793	0.155307	0.00764255	0.557251
GOTERM_CC_FAT	GO:0042579~microbody	13	0.14152	0.000397055	PNPLA8, PAOX, ACOT8, MVD, TYSND1, PEX16, DECR2, ABCD3, MUL1, MVK, GTF3C2, PMVK, AP2M1	472	103	12782	3.41793	0.155307	0.00764255	0.557251
GOTERM_CC_FAT	GO:0005746~mitochondrial respiratory chain	10	0.108861	0.000526844	UQCRC2, NDUFA4, NNT, COX7A2, UQCRC1, NDUFB6, NDUFV1, NDUFS8, BCS1L, COX15	472	64	12782	4.23133	0.200659	0.00969046	0.738778
GOTERM_CC_FAT	GO:0022626~cytosolic ribosome	11	0.119747	0.000755193	RPS28, RPLP0, RPLP1, RPL23A, RPL7A, RPS11, RPL38, RPS2, RPS21, RPS3, RPL29	472	81	12782	3.6776	0.274634	0.0132892	1.05741
GOTERM_CC_FAT	GO:0005681~spliceosome	14	0.152406	0.00116303	SNRPA1, ZMAT5, EFTUD2, SF3A2, SF3A1, SF3B4, SF3B3, PRPF19, PPIE, DHX38, PRPF8, SLU7, SNRNP40, PRPF38B	472	132	12782	2.87218	0.390171	0.0195887	1.62413
GOTERM_CC_FAT	GO:0044445~cytosolic part	15	0.163292	0.00146453	PIK3CG, PFKL, RPL23A, RPL38, RPS2, RPS3, RPL29, CCT7, PFDN2, RPS28, RPLP0, RPLP1, RPS11, RPL7A, RPS21	472	152	12782	2.67242	0.463604	0.0236723	2.04114
GOTERM_CC_FAT	GO:0030532~small nuclear ribonucleoprotein complex	6	0.0653168	0.00158109	SNRPA1, PRPF8, SLU7, SNRNP40, SF3A2, SF3B3	472	24	12782	6.77013	0.489566	0.0245996	2.20192
GOTERM_CC_FAT	GO:0070469~respiratory chain	10	0.108861	0.00168174	UQCRC2, NDUFA4, NNT, COX7A2, UQCRC1, NDUFB6, NDUFV1, NDUFS8, BCS1L, COX15	472	75	12782	3.61073	0.510974	0.0252243	2.34055
GOTERM_CC_FAT	GO:0015934~large ribosomal subunit	9	0.0979752	0.00310031	MRPL10, RPL17, RPLP0, RPLP1, MRPL16, RPL23A, RPL7A, RPL38, RPL29	472	67	12782	3.63768	0.732779	0.0444862	4.27516
GOTERM_CC_FAT	GO:0005759~mitochondrial matrix	18	0.19595	0.00444808	DLST, PDPR, MRPS16, POLG, OGDH, VDAC2, ACAT1, HADHA, VDAC1, GOT2, POLRMT, MRPL10, C1QBP, TMLHE, MRPL16, DHX30, MDH2, DAP3	472	227	12782	2.14735	0.849629	0.061202	6.08019
GOTERM_CC_FAT	GO:0031980~mitochondrial lumen	18	0.19595	0.00444808	DLST, PDPR, MRPS16, POLG, OGDH, VDAC2, ACAT1, HADHA, VDAC1, GOT2, POLRMT, MRPL10, C1QBP, TMLHE, MRPL16, DHX30, MDH2, DAP3	472	227	12782	2.14735	0.849629	0.061202	6.08019
GOTERM_CC_FAT	GO:0009295~nucleoid	6	0.0653168	0.00511435	POLRMT, POLG, DHX30, VDAC2, HADHA, VDAC1	472	31	12782	5.24139	0.886865	0.0678821	6.96077
GOTERM_CC_FAT	GO:0042645~mitochondrial nucleoid	6	0.0653168	0.00511435	POLRMT, POLG, DHX30, VDAC2, HADHA, VDAC1	472	31	12782	5.24139	0.886865	0.0678821	6.96077
GOTERM_CC_FAT	GO:0005839~proteasome core complex	5	0.0544307	0.00551285	PSMF1, PSMB4, PSMB1, PSMB3, PSMA3	472	20	12782	6.77013	0.904578	0.0707896	7.48379
GOTERM_CC_FAT	GO:0000502~proteasome complex	8	0.087089	0.0069016	PSMF1, PSMB4, PSMB1, PSMD11, PSMB3, PSMA3, PSMD2, PSMD3	472	61	12782	3.55154	0.947311	0.0853304	9.28518
GOTERM_CC_FAT	GO:0015935~small ribosomal subunit	8	0.087089	0.00822098	MRPS16, RPS28, RPS11, RPS2, RPS21, MRPS2, RPS3, DAP3	472	63	12782	3.43879	0.970054	0.0980417	10.9664
GOTERM_CC_FAT	GO:0022625~cytosolic large ribosomal subunit	6	0.0653168	0.0122439	RPLP0, RPLP1, RPL23A, RPL7A, RPL38, RPL29	472	38	12782	4.27587	0.994677	0.138943	15.9156
GOTERM_CC_FAT	GO:0044451~nucleoplasm part	32	0.348356	0.0141198	MMS19, E2F2, POLR2E, PML, MED24, NAA16, WBP11, ZEB1, DMAP1, INTS3, POLR2C, DKC1, MORC3, PRPF8, INTS6, HINFP, GTF3C2, KAT2A, BRD1, ZMYM2, ATPAF2, BRF1, CREB1, MAML2, SMAD3, CDK9, WWTR1, SIRT1, PCF11, MED16, SLU7, NHP2	472	555	12782	1.5614	0.997627	0.154544	18.1348
GOTERM_CC_FAT	GO:0005750~mitochondrial respiratory chain complex III	3	0.0326584	0.018417	UQCRC2, UQCRC1, BCS1L	472	6	12782	13.5403	0.999629	0.192263	23.0153
GOTERM_CC_FAT	GO:0045275~respiratory chain complex III	3	0.0326584	0.018417	UQCRC2, UQCRC1, BCS1L	472	6	12782	13.5403	0.999629	0.192263	23.0153
GOTERM_CC_FAT	GO:0005813~centrosome	16	0.174178	0.018886	LZTS2, ROCK1, PCNT, KIF15, KIF18A, AKAP9, MCM3, PSMB4, NUP62, NUBP2, CEP290, FLII, TUBE1, MTUS2, APC, KIF2A	472	224	12782	1.93432	0.999697	0.192042	23.5313
GOTERM_CC_FAT	GO:0005635~nuclear envelope	15	0.163292	0.0196395	NUP160, SNUPN, PML, SMAD3, CENPF, NUP93, NUPL2, SIGMAR1, SIRT1, SYNE1, P2RX7, POM121, NUP62, BNIP3L, PCNA	472	205	12782	1.9815	0.999782	0.194386	24.3535
GOTERM_CC_FAT	GO:0044438~microbody part	6	0.0653168	0.0202263	PNPLA8, PAOX, MVD, PEX16, ABCD3, AP2M1	472	43	12782	3.77868	0.999831	0.195157	24.9881
GOTERM_CC_FAT	GO:0044439~peroxisomal part	6	0.0653168	0.0202263	PNPLA8, PAOX, MVD, PEX16, ABCD3, AP2M1	472	43	12782	3.77868	0.999831	0.195157	24.9881
GOTERM_CC_FAT	GO:0000793~condensed chromosome	11	0.119747	0.0208541	NOL6, CHMP1A, MKI67, HJURP, FANCD2, CENPF, NDC80, PES1, RCC1, SUV420H1, SMC4	472	129	12782	2.30919	0.999871	0.196242	25.6616
GOTERM_CC_FAT	GO:0046930~pore complex	9	0.0979752	0.0237994	POM121, NUP62, NUP160, SNUPN, C5, NUP93, NUPL2, VDAC2, VDAC1	472	95	12782	2.56552	0.999964	0.216308	28.747
GOTERM_CC_FAT	GO:0005815~microtubule organizing center	17	0.185064	0.0252549	LZTS2, ROCK1, PCNT, KIF15, KIF18A, AKAP9, MCM3, PSMB4, CHMP1A, NUP62, NUBP2, CEP290, FLII, TUBE1, MTUS2, APC, KIF2A	472	253	12782	1.81964	0.999981	0.223391	30.2273
GOTERM_CC_FAT	GO:0005657~replication fork	5	0.0544307	0.0289453	RFC5, PCNA, DMAP1, MCM3, UBE2B	472	32	12782	4.23133	0.999996	0.247016	33.8538
GOTERM_CC_FAT	GO:0012505~endomembrane system	40	0.435445	0.0329473	FKBP8, SNAP91, CLTB, RAB9A, NUP160, AP1B1, CAMK2G, ALG3, PML, UBQLN4, NUP93, SYNGR1, WHAMM, TMF1, POM121, STT3A, PEX16, B3GNT2, AP2M1, ST6GAL1, SNUPN, CHST2, SMAD3, CENPF, PIGS, ARFIP1, SIGMAR1, NUPL2, SIRT1, SREBF2, MAN2A1, HSP90B1, P2RX7, SYNE1, CHMP1A, NUP62, BNIP3L, PCNA, DPM2, GNAS	472	782	12782	1.38519	0.999999	0.27124	37.5881
GOTERM_CC_FAT	GO:0005694~chromosome	26	0.283039	0.0345042	NUP160, ARID4B, DMAP1, RCC1, ACD, HJURP, APC, NOL6, SSRP1, PDS5B, MKI67, CREB1, CENPF, NDC80, MCM2, MCM3, UBE2B, SMC4, KLHDC3, TNKS1BP1, RFC5, CHMP1A, FANCD2, PCNA, PES1, SUV420H1	472	460	12782	1.53064	1	0.277052	38.9871
GOTERM_CC_FAT	GO:0005732~small nucleolar ribonucleoprotein complex	4	0.0435445	0.0355643	NOL6, EMG1, SNRNP40, NHP2	472	20	12782	5.4161	1	0.279241	39.923
GOTERM_CC_FAT	GO:0031301~integral to organelle membrane	10	0.108861	0.0379514	FKBP8, P2RX7, ST6GAL1, PEX16, ABCD3, DPM2, MUL1, PIGS, B3GNT2, SREBF2	472	123	12782	2.20167	1	0.290057	41.9818
GOTERM_CC_FAT	GO:0031968~organelle outer membrane	9	0.0979752	0.0380456	SLC25A4, SAMM50, TOMM5, MUL1, PINK1, SIGMAR1, VDAC2, CPT1A, VDAC1	472	104	12782	2.34351	1	0.285683	42.0617
GOTERM_CC_FAT	GO:0031300~intrinsic to organelle membrane	11	0.119747	0.0435924	FKBP8, P2RX7, ST6GAL1, PEX16, CHST2, ABCD3, DPM2, MUL1, PIGS, B3GNT2, SREBF2	472	146	12782	2.04031	1	0.315354	46.5895
GOTERM_CC_FAT	GO:0019867~outer membrane	9	0.0979752	0.0458996	SLC25A4, SAMM50, TOMM5, MUL1, PINK1, SIGMAR1, VDAC2, CPT1A, VDAC1	472	108	12782	2.25671	1	0.323994	48.3742
GOTERM_CC_FAT	GO:0016604~nuclear body	12	0.130634	0.046552	ATPAF2, ZMYM2, DKC1, MORC3, PRPF8, MAML2, PML, HINFP, SLU7, WBP11, NHP2, SIRT1	472	168	12782	1.93432	1	0.322681	48.8687
GOTERM_CC_FAT	GO:0000151~ubiquitin ligase complex	8	0.087089	0.0480757	CUL3, PRPF19, ANAPC2, WWP1, HECTD3, UBR2, CUL4B, USP33	472	90	12782	2.40716	1	0.326379	50.0065
GOTERM_CC_FAT	GO:0005741~mitochondrial outer membrane	8	0.087089	0.0480757	SLC25A4, SAMM50, TOMM5, MUL1, PINK1, VDAC2, CPT1A, VDAC1	472	90	12782	2.40716	1	0.326379	50.0065
GOTERM_CC_FAT	GO:0005637~nuclear inner membrane	4	0.0435445	0.0509701	P2RX7, PCNA, SMAD3, SIGMAR1	472	23	12782	4.70965	1	0.337503	52.1035
GOTERM_CC_FAT	GO:0030118~clathrin coat	5	0.0544307	0.0542549	SNAP91, CLTB, AP1B1, AGAP3, AP2M1	472	39	12782	3.47186	1	0.35017	54.3842
GOTERM_CC_FAT	GO:0022627~cytosolic small ribosomal subunit	5	0.0544307	0.0586033	RPS28, RPS11, RPS2, RPS21, RPS3	472	40	12782	3.38506	1	0.367656	57.2483
GOTERM_CC_FAT	GO:0005744~mitochondrial inner membrane presequence translocase complex	3	0.0326584	0.0700575	SLC25A6, TIMM17A, TIMM13	472	12	12782	6.77013	1	0.418159	64.0132
GOTERM_CC_FAT	GO:0000815~ESCRT III complex	2	0.0217723	0.0723423	CHMP7, VPS4A	472	2	12782	27.0805	1	0.423193	65.2375
GOTERM_CC_FAT	GO:0009898~internal side of plasma membrane	18	0.19595	0.0782935	FKBP8, LIMS1, SNAP91, CLTB, RAB9A, AP1B1, VPS33B, NUPL2, ZFYVE20, SYNE1, DUSP15, MAPT, HGS, STAM, RHOG, COG1, SNTA1, AP2M1	472	316	12782	1.54256	1	0.444164	68.2473
GOTERM_CC_FAT	GO:0044427~chromosomal part	21	0.228609	0.0795856	PDS5B, MKI67, NUP160, CREB1, ARID4B, CENPF, NDC80, MCM2, DMAP1, MCM3, RCC1, UBE2B, SMC4, KLHDC3, TNKS1BP1, RFC5, ACD, HJURP, PCNA, SUV420H1, APC	472	386	12782	1.47329	1	0.444246	68.8679
GOTERM_CC_FAT	GO:0030684~preribosome	3	0.0326584	0.0808334	TBL3, PES1, UTP14A	472	13	12782	6.24935	1	0.444147	69.4566

## Sheet: GO_MF
Category	Term	Count	%	PValue	Genes	List Total	Pop Hits	Pop Total	Fold Enrichment	Bonferroni	Benjamini	FDR
GOTERM_MF_FAT	GO:0000166~nucleotide binding	126	1.37165	9.6597e-06	RAB9A, ATP6AP1, ACTG1, DHX38, MAT1A, CLP1, DHX33, VPS4A, TLK1, SPR, DHX30, PIK3CG, YARS, ROCK1, CSNK1G2, EFTUD2, AARS, POLE, MYLK2, TBRG4, STK3, RFC5, SLTM, PNPLA8, NNT, MAPK6, RARS, MVK, FLAD1, PRPS1, STK16, GPN2, FGFR4, MVD, STK10, PTK7, MST4, HADHA, TK1, GMPPB, GMPPA, IDH2, RHOBTB2, TUBE1, GNAT1, CSTF2, MKI67, MAP2K2, AK1, MYO1G, SACS, RPL23A, VDAC2, EPHA2, CCT7, PPIE, P2RX7, PLK3, NDUFV1, ULK…	506	2245	12983	1.44005	0.00779386	0.00779386	0.0148508
GOTERM_MF_FAT	GO:0003735~structural constituent of ribosome	20	0.217723	2.89693e-05	MRPL2, RPL17, MRPS16, RPL27, RPL23A, RPL38, RPS2, MRPS2, RPS3, RPL29, MRPL24, MRPL10, RPS28, RPLP0, MRPL17, MRPL16, RPLP1, RPS11, RPL7A, RPS21	506	168	12983	3.05454	0.0231923	0.0116642	0.0445312
GOTERM_MF_FAT	GO:0032559~adenyl ribonucleotide binding	88	0.95798	7.0313e-05	HSP90AB1, ABCF3, ABCF2, FASTK, ATP6AP1, PINK1, CAD, PMVK, ACTG1, DHX38, SLK, MAT1A, NUBP2, CLP1, DHX33, VPS4A, TLK1, DHX30, KIF2A, PIK3CG, CDC6, YARS, ROCK1, PFKL, LIMK1, PHKG1, CSNK1G2, SARS, AARS, KIF15, PKN2, NADSYN1, MYLK2, CDK9, TBRG4, KIF16B, MCM2, MCM3, UBE2B, STK3, MCM5, RFC5, TRAP1, PNPLA8, MAPK6, HIPK3, RARS, RRM1, MVK, FLAD1, PRPS1, STK16, FGFR4, MVD, SKIV2L, STK10, CAMK2G, PTK7, AKAP9…	506	1497	12983	1.50829	0.0553639	0.0188061	0.108052
GOTERM_MF_FAT	GO:0005524~ATP binding	87	0.947093	7.44793e-05	HSP90AB1, ABCF3, ABCF2, FASTK, ATP6AP1, PINK1, CAD, PMVK, ACTG1, DHX38, SLK, MAT1A, NUBP2, CLP1, DHX33, VPS4A, TLK1, DHX30, KIF2A, PIK3CG, CDC6, YARS, ROCK1, PFKL, LIMK1, PHKG1, CSNK1G2, SARS, AARS, KIF15, PKN2, NADSYN1, MYLK2, CDK9, TBRG4, KIF16B, MCM2, MCM3, UBE2B, STK3, MCM5, RFC5, TRAP1, PNPLA8, MAPK6, HIPK3, RARS, RRM1, MVK, FLAD1, PRPS1, STK16, FGFR4, MVD, SKIV2L, STK10, CAMK2G, PTK7, AKAP9…	506	1477	12983	1.51134	0.0585466	0.0149694	0.114451
GOTERM_MF_FAT	GO:0032553~ribonucleotide binding	103	1.12127	9.08537e-05	RAB9A, ATP6AP1, ACTG1, DHX38, MAT1A, CLP1, DHX33, VPS4A, TLK1, DHX30, PIK3CG, YARS, ROCK1, CSNK1G2, EFTUD2, AARS, MYLK2, TBRG4, STK3, RFC5, PNPLA8, MAPK6, RARS, MVK, FLAD1, PRPS1, STK16, GPN2, FGFR4, MVD, STK10, PTK7, MST4, TK1, GMPPB, GMPPA, RHOBTB2, TUBE1, GNAT1, MKI67, MAP2K2, AK1, SACS, MYO1G, EPHA2, CCT7, P2RX7, PLK3, ULK3, FPGS, DDX54, HSP90AB1, ABCF3, ABCF2, FASTK, PINK1, CAD, PMVK, SLK, N…	506	1836	12983	1.43943	0.070952	0.0146112	0.139597
GOTERM_MF_FAT	GO:0032555~purine ribonucleotide binding	103	1.12127	9.08537e-05	RAB9A, ATP6AP1, ACTG1, DHX38, MAT1A, CLP1, DHX33, VPS4A, TLK1, DHX30, PIK3CG, YARS, ROCK1, CSNK1G2, EFTUD2, AARS, MYLK2, TBRG4, STK3, RFC5, PNPLA8, MAPK6, RARS, MVK, FLAD1, PRPS1, STK16, GPN2, FGFR4, MVD, STK10, PTK7, MST4, TK1, GMPPB, GMPPA, RHOBTB2, TUBE1, GNAT1, MKI67, MAP2K2, AK1, SACS, MYO1G, EPHA2, CCT7, P2RX7, PLK3, ULK3, FPGS, DDX54, HSP90AB1, ABCF3, ABCF2, FASTK, PINK1, CAD, PMVK, SLK, N…	506	1836	12983	1.43943	0.070952	0.0146112	0.139597
GOTERM_MF_FAT	GO:0030554~adenyl nucleotide binding	91	0.990638	0.000100872	HSP90AB1, ABCF3, ABCF2, FASTK, ATP6AP1, PINK1, CAD, PMVK, ACTG1, GSR, DHX38, SLK, MAT1A, NUBP2, CLP1, DHX33, VPS4A, TLK1, ACAD8, DHX30, KIF2A, PIK3CG, CDC6, YARS, ROCK1, PFKL, LIMK1, PHKG1, CSNK1G2, SARS, KIF15, AARS, PKN2, NADSYN1, MYLK2, CDK9, TBRG4, KIF16B, MCM2, MCM3, UBE2B, STK3, MCM5, RFC5, TRAP1, PNPLA8, MAPK6, HIPK3, RARS, RRM1, MVK, TXNRD1, FLAD1, PRPS1, STK16, FGFR4, MVD, SKIV2L, STK10,…	506	1577	12983	1.48059	0.078461	0.013526	0.154979
GOTERM_MF_FAT	GO:0001883~purine nucleoside binding	92	1.00152	0.000104086	HSP90AB1, ABCF3, ABCF2, FASTK, ATP6AP1, PINK1, CAD, PMVK, ACTG1, GSR, DHX38, SLK, MAT1A, NUBP2, CLP1, DHX33, VPS4A, TLK1, ACAD8, DHX30, KIF2A, PIK3CG, CDC6, YARS, ROCK1, PFKL, LIMK1, PHKG1, CSNK1G2, SARS, KIF15, AARS, PKN2, NADSYN1, MYLK2, CDK9, TBRG4, KIF16B, MCM2, MCM3, UBE2B, STK3, MCM5, RFC5, TRAP1, PNPLA8, MAPK6, HIPK3, RARS, RRM1, MVK, TXNRD1, FLAD1, PRPS1, STK16, FGFR4, MVD, SKIV2L, STK10,…	506	1601	12983	1.47442	0.0808571	0.0119726	0.159913
GOTERM_MF_FAT	GO:0017076~purine nucleotide binding	106	1.15393	0.000120906	RAB9A, ATP6AP1, ACTG1, DHX38, MAT1A, CLP1, DHX33, VPS4A, TLK1, DHX30, PIK3CG, YARS, ROCK1, CSNK1G2, EFTUD2, AARS, MYLK2, TBRG4, STK3, RFC5, PNPLA8, MAPK6, RARS, MVK, FLAD1, PRPS1, STK16, GPN2, FGFR4, MVD, STK10, PTK7, MST4, TK1, GMPPB, GMPPA, RHOBTB2, TUBE1, GNAT1, MKI67, MAP2K2, AK1, MYO1G, SACS, EPHA2, CCT7, P2RX7, PLK3, ULK3, FPGS, DDX54, HSP90AB1, ABCF3, ABCF2, FASTK, PINK1, CAD, PMVK, GSR, S…	506	1918	12983	1.41802	0.0932968	0.0121679	0.185733
GOTERM_MF_FAT	GO:0001882~nucleoside binding	92	1.00152	0.000134997	HSP90AB1, ABCF3, ABCF2, FASTK, ATP6AP1, PINK1, CAD, PMVK, ACTG1, GSR, DHX38, SLK, MAT1A, NUBP2, CLP1, DHX33, VPS4A, TLK1, ACAD8, DHX30, KIF2A, PIK3CG, CDC6, YARS, ROCK1, PFKL, LIMK1, PHKG1, CSNK1G2, SARS, KIF15, AARS, PKN2, NADSYN1, MYLK2, CDK9, TBRG4, KIF16B, MCM2, MCM3, UBE2B, STK3, MCM5, RFC5, TRAP1, PNPLA8, MAPK6, HIPK3, RARS, RRM1, MVK, TXNRD1, FLAD1, PRPS1, STK16, FGFR4, MVD, SKIV2L, STK10,…	506	1612	12983	1.46436	0.103588	0.012077	0.207357
GOTERM_MF_FAT	GO:0003723~RNA binding	47	0.511648	0.000572396	PUS3, SKIV2L, RPL38, RPS2, SF3B4, CNOT6, RPS3, DKC1, RPLP0, PRPF8, RPLP1, MRPL16, RPL7A, DHX30, RBM26, NOL6, SNRPA1, YARS, RPUSD4, CSTF2, RRP7A, NIP7, SNUPN, SARS, AARS, CDK9, ERAL1, RPL23A, MBNL2, SF3A1, MRM1, RPL29, EIF4G1, SLTM, PPIE, HSP90B1, NOP2, CPSF7, PPRC1, SLU7, RPS11, THOC2, DDX54, NHP2, XRN1, ADAR, MRPL44	506	718	12983	1.67957	0.371094	0.0453183	0.876452
GOTERM_MF_FAT	GO:0008134~transcription factor binding	36	0.391901	0.000878981	MMS19, E2F2, SKIV2L, PML, MED24, HCFC2, ZEB1, DMAP1, NFKB2, CBFA2T2, AIP, TMF1, RPS3, ARNT, CDKN2A, CASP8AP2, WDR77, MED27, HINFP, USP16, KAT2A, CREB3, CREB1, MAML2, SMAD3, CENPF, WWTR1, SIRT1, MXD4, NUP62, BPTF, MED16, SP4, JMJD1C, DDX54, APBB1	506	513	12983	1.80057	0.509479	0.0627014	1.34294
GOTERM_MF_FAT	GO:0016779~nucleotidyltransferase activity	14	0.152406	0.00114732	POLR2E, ZCCHC11, POLH, POLG, POLE, POLR2C, GMPPB, POLRMT, DKC1, GMPPA, PCYT2, FLAD1, ZCCHC6, REV3L	506	125	12983	2.87371	0.605392	0.0745624	1.74954
GOTERM_MF_FAT	GO:0003712~transcription cofactor activity	26	0.283039	0.00411572	MMS19, PML, MED24, HCFC2, ZEB1, DMAP1, NFKB2, CBFA2T2, AIP, ARNT, TMF1, CASP8AP2, WDR77, MED27, HINFP, USP16, KAT2A, CREB3, CREB1, MAML2, WWTR1, SIRT1, MXD4, MED16, SP4, DDX54	506	363	12983	1.83777	0.964585	0.226609	6.14416
GOTERM_MF_FAT	GO:0003713~transcription coactivator activity	18	0.19595	0.00421777	KAT2A, MMS19, CREB3, MAML2, PML, MED24, HCFC2, NFKB2, ZEB1, WWTR1, ARNT, AIP, MED16, WDR77, MED27, SP4, HINFP, USP16	506	214	12983	2.15816	0.967406	0.216939	6.29192
GOTERM_MF_FAT	GO:0003985~acetyl-CoA C-acetyltransferase activity	3	0.0326584	0.00441327	ACAT2, ACAT1, HADHA	506	3	12983	25.6581	0.972198	0.212462	6.57437
GOTERM_MF_FAT	GO:0016453~C-acetyltransferase activity	3	0.0326584	0.00859926	ACAT2, ACAT1, HADHA	506	4	12983	19.2436	0.999084	0.354171	12.4348
GOTERM_MF_FAT	GO:0016563~transcription activator activity	27	0.293926	0.00986282	MMS19, PML, MED24, HCFC2, ZEB1, NFKB2, AIP, ARNT, WDR77, MED27, HINFP, CEP290, USP16, KAT2A, KLF6, BRF1, CREB3, PHB, MAML2, SMAD3, WWTR1, MED16, SP3, SP4, ZNF384, NFE2L2, MAFA	506	410	12983	1.68968	0.999674	0.376413	14.1351
GOTERM_MF_FAT	GO:0031625~ubiquitin protein ligase binding	6	0.0653168	0.0121517	CUL3, ANAPC2, PML, SMAD3, CUL4B, UBE2B	506	36	12983	4.27635	0.99995	0.423152	17.1367
GOTERM_MF_FAT	GO:0031202~RNA splicing factor activity, transesterification mechanism	5	0.0544307	0.0129444	PRPF8, SLU7, SNRNP40, SF3B4, SF3B3	506	24	12983	5.34544	0.999974	0.426182	18.1532
GOTERM_MF_FAT	GO:0019899~enzyme binding	32	0.348356	0.0130337	PGAM1, PML, CAD, LLGL1, RPS3, CUL3, ACD, CDKN2A, MAPT, HINFP, VPS4A, CDK5RAP3, FAS, DOCK10, APC, KAT2A, GNAT1, ANAPC2, PTPRC, ZMYM2, ZC3HC1, PFKL, ROCK1, POLG, SMAD3, UBE2B, RFC5, TNKS1BP1, CCND1, PPP2R4, CUL4B, GNB2L1	506	523	12983	1.5699	0.999976	0.412181	18.267
GOTERM_MF_FAT	GO:0051539~4 iron, 4 sulfur cluster binding	5	0.0544307	0.014947	SDHB, MUTYH, NUBP2, NDUFV1, NDUFS8	506	25	12983	5.13162	0.999995	0.440595	20.6695
GOTERM_MF_FAT	GO:0016866~intramolecular transferase activity	5	0.0544307	0.0171348	RPUSD4, PUS3, DKC1, PGAM1, PMM1	506	26	12983	4.93425	0.999999	0.470773	23.3355
GOTERM_MF_FAT	GO:0048037~cofactor binding	18	0.19595	0.017669	DLST, SHMT1, GMDS, OGDH, SIRT1, HADHA, GOT2, GSR, ACOT7, NNT, PYGL, NDUFV1, IDH2, SPR, TXNRD1, ACAD8, GAPDH, PYGB	506	249	12983	1.8548	0.999999	0.466245	23.9737
GOTERM_MF_FAT	GO:0016790~thiolester hydrolase activity	10	0.108861	0.0177408	USP19, USP40, ACOT7, USP8, ACOT8, USP5, USP36, USP16, USP34, USP33	506	102	12983	2.5155	0.999999	0.453449	24.0592
GOTERM_MF_FAT	GO:0008234~cysteine-type peptidase activity	12	0.130634	0.0216973	USP19, CFLAR, USP40, USP8, USP5, USP36, USP16, USP34, USP33, SENP7, CAPN1, SENP6	506	141	12983	2.18367	1	0.508715	28.6284
GOTERM_MF_FAT	GO:0050662~coenzyme binding	14	0.152406	0.0245822	DLST, GMDS, OGDH, SIRT1, HADHA, GSR, ACOT7, NNT, NDUFV1, IDH2, SPR, TXNRD1, ACAD8, GAPDH	506	181	12983	1.9846	1	0.53948	31.7966
GOTERM_MF_FAT	GO:0004221~ubiquitin thiolesterase activity	8	0.087089	0.0263308	USP19, USP40, USP8, USP5, USP36, USP16, USP34, USP33	506	75	12983	2.73686	1	0.5509	33.6525
GOTERM_MF_FAT	GO:0042393~histone binding	6	0.0653168	0.0272103	HJURP, HINFP, USP16, RCC1, APBB1, SIRT1	506	44	12983	3.49883	1	0.549799	34.5679
GOTERM_MF_FAT	GO:0051287~NAD or NADH binding	6	0.0653168	0.0349906	NNT, NDUFV1, IDH2, GAPDH, SIRT1, HADHA	506	47	12983	3.2755	1	0.630215	42.1677
GOTERM_MF_FAT	GO:0070003~threonine-type peptidase activity	4	0.0435445	0.0407732	PSMB4, PSMB1, PSMB3, PSMA3	506	20	12983	5.13162	1	0.675006	47.2724
GOTERM_MF_FAT	GO:0004298~threonine-type endopeptidase activity	4	0.0435445	0.0407732	PSMB4, PSMB1, PSMB3, PSMA3	506	20	12983	5.13162	1	0.675006	47.2724
GOTERM_MF_FAT	GO:0016799~hydrolase activity, hydrolyzing N-glycosyl compounds	4	0.0435445	0.0407732	MAN2A1, MUTYH, UNG, PCNA	506	20	12983	5.13162	1	0.675006	47.2724
GOTERM_MF_FAT	GO:0008270~zinc ion binding	106	1.15393	0.0427076	PDLIM7, PLEKHM1, THOP1, MCM10, ANKZF1, ZC3HC1, ROCK1, ZNF644, POLE, UBR2, NUPL2, TIMM8A, RNF130, RNF25, ZNF384, SLU7, CPD, ASAP1, ZC3H6, TTC3, ZDHHC9, ADAM33, KLF6, ZNF831, ZMYM2, ACY1, AGBL5, MUL1, CSRP1, TRIM62, P2RX7, PDZD8, PHF3, ZNF217, RNF208, HGS, HIVEP2, ZNF318, ZNF414, ZNF319, GPATCH8, ADAR, UQCRC2, ZNF292, UQCRC1, APLF, ZMAT5, CAD, ZEB1, ZFYVE20, ZNF518A, CBFA2T2, ZBTB38, USP19, TRIM3, …	506	2311	12983	1.17688	1	0.680321	48.8838
GOTERM_MF_FAT	GO:0051536~iron-sulfur cluster binding	6	0.0653168	0.0440172	SDHB, MUTYH, NUBP2, NDUFV1, NDUFS8, RPS3	506	50	12983	3.07897	1	0.680005	49.9484
GOTERM_MF_FAT	GO:0051540~metal cluster binding	6	0.0653168	0.0440172	SDHB, MUTYH, NUBP2, NDUFV1, NDUFS8, RPS3	506	50	12983	3.07897	1	0.680005	49.9484
GOTERM_MF_FAT	GO:0019900~kinase binding	13	0.14152	0.046971	GNAT1, PTPRC, CCND1, CDKN2A, ZC3HC1, PFKL, PGAM1, SMAD3, CDK5RAP3, FAS, LLGL1, RPS3, APC	506	179	12983	1.86344	1	0.692991	52.274
GOTERM_MF_FAT	GO:0003755~peptidyl-prolyl cis-trans isomerase activity	5	0.0544307	0.0543181	PPIE, FKBP8, PPIA, CWC27, NKTR	506	37	12983	3.46731	1	0.73566	57.628
GOTERM_MF_FAT	GO:0016884~carbon-nitrogen ligase activity, with glutamine as amido-N-donor	3	0.0326584	0.055252	NADSYN1, CAD, FAAH2	506	10	12983	7.69743	1	0.731626	58.2669
GOTERM_MF_FAT	GO:0019901~protein kinase binding	11	0.119747	0.0609484	GNAT1, PTPRC, CCND1, CDKN2A, ZC3HC1, PGAM1, SMAD3, CDK5RAP3, LLGL1, RPS3, APC	506	147	12983	1.91999	1	0.757052	61.9725
GOTERM_MF_FAT	GO:0016859~cis-trans isomerase activity	5	0.0544307	0.0637262	PPIE, FKBP8, PPIA, CWC27, NKTR	506	39	12983	3.2895	1	0.763433	63.6657
GOTERM_MF_FAT	GO:0019104~DNA N-glycosylase activity	3	0.0326584	0.0658321	MUTYH, UNG, PCNA	506	11	12983	6.99766	1	0.765801	64.9021
GOTERM_MF_FAT	GO:0003682~chromatin binding	11	0.119747	0.0679056	CDC6, NUP62, SP3, ARID4B, POLE, ADNP, CENPF, ZEB1, RCC1, KLHDC3, SREBF2	506	150	12983	1.88159	1	0.767884	66.081
GOTERM_MF_FAT	GO:0004672~protein kinase activity	32	0.348356	0.0718005	STK16, FGFR4, POLR2E, FASTK, STK10, CAMK2G, PTK7, PINK1, AKAP9, CAD, MST4, POLR2C, SLK, TLK1, ROCK1, LIMK1, CSNK1G2, PHKG1, MAP2K2, PKN2, TBRG4, CDK9, MYLK2, STK3, EPHA2, TP53RK, CCND1, PLK3, MAPK6, NUP62, HIPK3, ULK3	506	606	12983	1.35488	1	0.778824	68.1959
GOTERM_MF_FAT	GO:0004674~protein serine/threonine kinase activity	24	0.261267	0.0755684	STK16, ROCK1, LIMK1, CSNK1G2, PHKG1, MAP2K2, FASTK, STK10, CAMK2G, PKN2, CDK9, PINK1, MYLK2, AKAP9, MST4, STK3, TP53RK, PLK3, MAPK6, NUP62, SLK, HIPK3, ULK3, TLK1	506	430	12983	1.43208	1	0.788252	70.124
GOTERM_MF_FAT	GO:0046914~transition metal ion binding	123	1.33899	0.0756482	PDLIM7, PLEKHM1, THOP1, MCM10, MUTYH, MAT1A, CLP1, ANKZF1, ZC3HC1, ROCK1, ZNF644, POLE, UBR2, NUPL2, TIMM8A, OGFOD1, RNF130, RNF25, ZNF384, SLU7, CPD, ASAP1, ZC3H6, TTC3, DOCK2, ZDHHC9, IDH2, ADAM33, B3GNT2, ZNF831, KLF6, ZMYM2, ACY1, B4GALT2, AGBL5, MUL1, CSRP1, TRIM62, PHF3, PDZD8, P2RX7, ZNF217, RNF208, DOHH, NDUFV1, HEBP1, TMLHE, HIVEP2, HGS, ZNF318, ZNF414, ZNF319, GPATCH8, ADAR, UQCRC2, ZNF…	506	2785	12983	1.13319	1	0.780645	70.1637
GOTERM_MF_FAT	GO:0008905~mannose-phosphate guanylyltransferase activity	2	0.0217723	0.0762839	GMPPB, GMPPA	506	2	12983	25.6581	1	0.775694	70.4776
GOTERM_MF_FAT	GO:0005471~ATP:ADP antiporter activity	2	0.0217723	0.0762839	SLC25A4, SLC25A6	506	2	12983	25.6581	1	0.775694	70.4776
GOTERM_MF_FAT	GO:0004475~mannose-1-phosphate guanylyltransferase activity	2	0.0217723	0.0762839	GMPPB, GMPPA	506	2	12983	25.6581	1	0.775694	70.4776
GOTERM_MF_FAT	GO:0009982~pseudouridine synthase activity	3	0.0326584	0.0770189	RPUSD4, PUS3, DKC1	506	12	12983	6.41453	1	0.771318	70.8367
GOTERM_MF_FAT	GO:0035257~nuclear hormone receptor binding	7	0.0762029	0.0788108	MMS19, NUP62, MED16, PHB2, MED24, JMJD1C, DDX54	506	77	12983	2.33255	1	0.771819	71.6952
GOTERM_MF_FAT	GO:0034061~DNA polymerase activity	5	0.0544307	0.0793229	DKC1, POLH, POLG, POLE, REV3L	506	42	12983	3.05454	1	0.766666	71.9361
GOTERM_MF_FAT	GO:0051082~unfolded protein binding	9	0.0979752	0.0794124	CCT7, HSP90AB1, TRAP1, PFDN2, HSP90B1, PPIA, DNAJB2, AIP, SCAP	506	115	12983	2.00803	1	0.759732	71.9781
GOTERM_MF_FAT	GO:0070011~peptidase activity, acting on L-amino acid peptides	29	0.315698	0.0885629	UQCRC2, UQCRC1, HM13, USP8, THOP1, USP5, SENP7, SENP6, USP19, PSMB4, PSMB1, PSMB3, ADAM33, USP36, USP16, USP34, USP33, CFLAR, USP40, ACY1, AGBL5, SPPL2A, MMP15, DNPEP, CAPN1, CHMP1A, TYSND1, PSMA3, CPD	506	549	12983	1.35535	1	0.790884	75.9677
GOTERM_MF_FAT	GO:0030331~estrogen receptor binding	3	0.0326584	0.0887494	MMS19, PHB2, DDX54	506	13	12983	5.9211	1	0.784827	76.0432
GOTERM_MF_FAT	GO:0008233~peptidase activity	30	0.326584	0.0899114	UQCRC2, UQCRC1, HM13, USP8, THOP1, USP5, PPP2R5C, SENP7, SENP6, USP19, PSMB4, PSMB1, PSMB3, ADAM33, USP36, USP16, USP34, USP33, CFLAR, USP40, ACY1, AGBL5, SPPL2A, MMP15, DNPEP, CAPN1, CHMP1A, TYSND1, PSMA3, CPD	506	574	12983	1.34102	1	0.782652	76.5087
GOTERM_MF_FAT	GO:0032182~small conjugating protein binding	4	0.0435445	0.0935268	NUP62, PML, KIF18A, USP16	506	28	12983	3.66544	1	0.789769	77.9032
GOTERM_MF_FAT	GO:0042277~peptide binding	13	0.14152	0.0985944	CLTB, CSNK1G2, THOP1, SIGMAR1, NKTR, GSR, PPIE, TARP, CXCR5, PPIA, TAP2, CX3CR1, TUBB3	506	203	12983	1.64313	1	0.801484	79.7281

## Sheet: GO_Term (P<0.01,FDR<0.05)
Category	Term	Count	%	PValue	Genes	List Total	Pop Hits	Pop Total	Fold Enrichment	Bonferroni	Benjamini	FDR
GOTERM_BP_FAT	GO:0007049~cell cycle	65	0.707599	4.84874e-09	CCNT2, E2F2, LZTS2, CDT1, CUL3, CDKN2A, CASP8AP2, PSMD2, PSMD3, VPS4A, TLK1, USP16, ASPM, TUBB3, CDC6, ANAPC2, ZC3HC1, CHTF8, POLE, KIF15, TBRG4, UBR2, MCM2, MCM3, RBBP8, KLHDC3, CHMP1A, CCND1, MAPK6, FANCD2, PSMA3, ZMYND11, CAMK2G, PML, ANLN, RCC1, CCNG2, PSMB4, PSMF1, PSMB1, HJURP, PSMB3, RB1CC1, HINFP, TUBE1, PPP3CA, APC, PDS5B, CCPG1, MKI67, PCNT, AK1, KIF18A, SMAD3, CENPF, NDC80, SMC4, MPHOS…	521	776	13528	2.17494	1.17242e-05	1.17242e-05	8.52124e-06
GOTERM_BP_FAT	GO:0006396~RNA processing	50	0.544307	2.82404e-08	ZMAT5, INTS3, CDKN2A, DHX38, DKC1, CLP1, INTS6, WDR77, RPP30, IMP4, ZCCHC6, SNRPA1, ZCCHC11, EMG1, SNUPN, SARS, EFTUD2, AARS, RRP8, MRM1, PCF11, NOP2, CPSF7, SLU7, SNRNP40, THOC2, NHP2, PRPF38B, MRPL44, SSU72, PUS3, POLR2E, WBP11, POLR2C, SF3B4, SF3B3, PRPF19, RPS28, PRPF8, NPM3, TBL3, CSTF2, SMAD3, SF3A2, SF3A1, PPIE, PES1, DDX54, UTP14A, ADAR	521	547	13528	2.37344	6.8283e-05	3.41421e-05	4.963e-05
GOTERM_BP_FAT	GO:0022613~ribonucleoprotein complex biogenesis	25	0.272153	1.03192e-07	TBL3, TSR1, EMG1, NIP7, SNUPN, BYSL, RRP8, WBP11, SF3A2, SF3A1, RPS28, NOP2, CDKN2A, DKC1, CLP1, RPLP0, WDR77, NPM3, SLU7, AATF, RPL7A, PES1, UTP14A, NHP2, IMP4	521	180	13528	3.60631	0.000249487	8.31693e-05	0.000181351
GOTERM_BP_FAT	GO:0000278~mitotic cell cycle	37	0.402787	2.92897e-07	LZTS2, CAMK2G, ANLN, RCC1, CCNG2, CUL3, PSMB4, PSMF1, CDKN2A, PSMB1, PSMB3, HINFP, PSMD2, PSMD3, PPP3CA, USP16, ASPM, TUBB3, APC, ANAPC2, CDC6, PDS5B, ZC3HC1, KIF15, POLE, KIF18A, CENPF, TBRG4, NDC80, SMC4, RBBP8, MPHOSPH9, CCND1, CHMP1A, PSMD11, PSMA3, PES1	521	370	13528	2.59655	0.000707975	0.000177041	0.00051474
GOTERM_BP_FAT	GO:0022402~cell cycle process	48	0.522534	4.94837e-07	LZTS2, CAMK2G, PML, ANLN, RCC1, CCNG2, CUL3, PSMB4, PSMF1, CDKN2A, PSMB1, PSMB3, PSMD2, HINFP, PSMD3, TUBE1, PPP3CA, USP16, TUBB3, ASPM, APC, ANAPC2, CDC6, PDS5B, ZC3HC1, MKI67, AK1, PCNT, POLE, KIF15, KIF18A, SMAD3, CENPF, TBRG4, NDC80, UBR2, SMC4, RBBP8, KLHDC3, MPHOSPH9, CHMP1A, CCND1, PSMD11, FANCD2, PSMA3, ZNF318, PES1, APBB1	521	565	13528	2.20591	0.0011958	0.000239275	0.00086963
GOTERM_BP_FAT	GO:0015980~energy derivation by oxidation of organic compounds	21	0.228609	6.18708e-07	UQCRC2, NDUFA4, DLST, UQCRC1, NDUFB6, PHKG1, GYG1, SDHB, SLC25A14, NNT, PPP1R3B, GBE1, PYGL, NDUFV1, NDUFS8, IDH2, GAA, GNAS, MDH2, COX15, PYGB	521	144	13528	3.78663	0.00149492	0.000249308	0.00108732
GOTERM_BP_FAT	GO:0006259~DNA metabolic process	44	0.47899	8.90351e-07	MMS19, APLF, UNG, PML, INTS3, DMAP1, MCM10, CDT1, TK1, PRPF19, MUTYH, ACD, CDKN2A, DKC1, SLK, HINFP, FANCE, GINS1, SSRP1, GINS2, CDC6, POLH, POLG, DDB1, CHTF8, PHB, POLE, GINS4, CENPF, MCM2, MCM3, SIRT1, UBE2B, MCM5, RBBP8, KLHDC3, TNKS1BP1, RFC5, FANCD2, PPIA, RRM1, PCNA, CUL4B, REV3L	521	506	13528	2.25787	0.00215055	0.000307506	0.0015647
GOTERM_BP_FAT	GO:0042254~ribosome biogenesis	19	0.206836	9.1654e-07	TBL3, TSR1, EMG1, NIP7, BYSL, WBP11, RRP8, CDKN2A, RPS28, NOP2, DKC1, RPLP0, NPM3, AATF, RPL7A, PES1, UTP14A, IMP4, NHP2	521	122	13528	4.0438	0.00221374	0.000276986	0.00161073
GOTERM_BP_FAT	GO:0006260~DNA replication	24	0.261267	1.08817e-06	GINS1, CDC6, GINS2, SSRP1, POLH, POLG, PHB, CHTF8, POLE, GINS4, CENPF, MCM2, MCM3, MCM10, SIRT1, MCM5, TK1, CDT1, TNKS1BP1, RFC5, DKC1, RRM1, PCNA, REV3L	521	190	13528	3.27985	0.00262774	0.000292313	0.00191235
GOTERM_BP_FAT	GO:0034470~ncRNA processing	22	0.239495	1.04529e-05	TBL3, PUS3, ZCCHC11, EMG1, SARS, AARS, SMAD3, WBP11, RRP8, INTS3, CDKN2A, RPS28, NOP2, DKC1, CLP1, INTS6, NPM3, RPP30, PES1, UTP14A, IMP4, NHP2	521	187	13528	3.05476	0.0249585	0.00252433	0.0183685
GOTERM_BP_FAT	GO:0045184~establishment of protein localization	54	0.587851	2.47916e-05	RAB9A, CLTB, AP1B1, TIMM17A, AP1AR, ATP6AP1, CHMP7, VPS37C, PDIA4, ZFYVE20, VPS33B, SYNGR1, AIP, TRIM3, CEP290, VPS4A, STAM, TLK1, AGAP3, SNUPN, NUPL2, TIMM8A, CHMP1A, GNAS, MON1A, SNX11, SNAP29, MAMDC4, NUP160, PML, NUP93, TIMM13, LMAN2, POM121, ACD, TOMM5, TAP2, PEX16, APBA3, HINFP, PPP3CA, AP2M1, TNPO3, KIF18A, CENPF, ARFIP1, HSP90B1, NUP62, ERBB2IP, COG8, MCFD2, PCNA, HGS, COG1	521	769	13528	1.82332	0.0581855	0.0054349	0.0435602
GOTERM_BP_FAT	GO:0022403~cell cycle phase	35	0.381015	2.59581e-05	LZTS2, CAMK2G, ANLN, RCC1, CCNG2, CUL3, CDKN2A, HINFP, PPP3CA, USP16, ASPM, TUBB3, APC, ANAPC2, CDC6, PDS5B, ZC3HC1, MKI67, PCNT, KIF15, POLE, KIF18A, CENPF, TBRG4, NDC80, UBR2, SMC4, KLHDC3, RBBP8, MPHOSPH9, CCND1, CHMP1A, FANCD2, ZNF318, PES1	521	414	13528	2.19515	0.0608382	0.00521697	0.0456093
GOTERM_CC_FAT	GO:0070013~intracellular organelle lumen	117	1.27368	1.9031e-10	MMS19, NAA16, MED24, INTS3, OGDH, MCM10, GOT2, MUTYH, CDKN2A, INTS6, DHX33, RPP30, DHX30, IMP4, ANAPC2, PDPR, POLH, POLG, EMG1, BYSL, POLE, RRP8, RFC5, PCF11, NOP2, MED16, RARS, ZNF384, FLII, SLU7, MDH2, MRPS16, MVD, ACAT1, HADHA, ACD, NPM3, ZMYM2, TBL3, CSTF2, TSR1, MKI67, PHB, MAML2, SMAD3, VDAC2, VDAC1, POLRMT, NUP62, NOP16, TMLHE, PCNA, DDX54, UTP14A, ADAR, DAP3, BACH1, CCNT2, TAF1C, E2F2, ZM…	472	1779	12782	1.78101	8.08816e-08	8.08816e-08	2.67786e-07
GOTERM_CC_FAT	GO:0031974~membrane-enclosed lumen	120	1.30634	2.86239e-10	MMS19, NAA16, MED24, INTS3, OGDH, MMRN1, MCM10, GOT2, MUTYH, CDKN2A, INTS6, DHX33, RPP30, DHX30, IMP4, ANAPC2, PDPR, POLH, POLG, EMG1, BYSL, POLE, RRP8, TIMM8A, RFC5, PCF11, NOP2, MED16, RARS, ZNF384, FLII, SLU7, MDH2, MRPS16, MVD, ACAT1, HADHA, ACD, NPM3, ZMYM2, TBL3, CSTF2, TSR1, MKI67, PHB, MAML2, SMAD3, VDAC2, VDAC1, POLRMT, NUP62, NOP16, TMLHE, PCNA, DDX54, UTP14A, ADAR, DAP3, BACH1, CCNT2, …	472	1856	12782	1.75089	1.21652e-07	6.08258e-08	4.02769e-07
GOTERM_CC_FAT	GO:0043233~organelle lumen	118	1.28456	3.67031e-10	MMS19, NAA16, MED24, INTS3, OGDH, MMRN1, MCM10, GOT2, MUTYH, CDKN2A, INTS6, DHX33, RPP30, DHX30, IMP4, ANAPC2, PDPR, POLH, POLG, EMG1, BYSL, POLE, RRP8, RFC5, PCF11, NOP2, MED16, RARS, ZNF384, FLII, SLU7, MDH2, MRPS16, MVD, ACAT1, HADHA, ACD, NPM3, ZMYM2, TBL3, CSTF2, TSR1, MKI67, PHB, MAML2, SMAD3, VDAC2, VDAC1, POLRMT, NUP62, NOP16, TMLHE, PCNA, DDX54, UTP14A, ADAR, DAP3, BACH1, CCNT2, TAF1C, E…	472	1820	12782	1.75577	1.55988e-07	5.19961e-08	5.16452e-07
GOTERM_CC_FAT	GO:0030529~ribonucleoprotein complex	49	0.53342	2.69692e-09	RPL17, MRPS16, ZMAT5, EDC4, RPL38, RPS2, SF3B4, SF3B3, RPS3, PRPF19, MRPL10, RPS28, DKC1, DHX38, MRPL17, PRPF8, RPLP0, RPLP1, MRPL16, RPP30, MRPL38, RPL7A, RPS21, IMP4, NOL6, MRPL2, SNRPA1, TBL3, EMG1, EFTUD2, RPL27, RPL23A, SF3A2, SF3A1, MRPS2, RPL29, MRPL24, PPIE, NUP62, PNRC2, SLU7, SNRNP40, RPS11, PES1, UTP14A, NHP2, PRPF38B, MRPL44, DAP3	472	515	12782	2.57659	1.14619e-06	2.86548e-07	3.79485e-06
GOTERM_CC_FAT	GO:0005739~mitochondrion	79	0.860004	6.11078e-09	UQCRC2, ABCF2, UQCRC1, TIMM17A, HINT2, PINK1, STOML2, OGDH, GOT2, GSR, TBC1D15, ACOT7, ACOT8, MCEE, NDUFS8, SLC25A1, MRPL38, ACAD8, DHX30, COX15, MRPL2, PDPR, ATPAF2, SLC25A4, POLG, SLC25A6, COQ9, MRM1, MRPS2, TIMM8A, TRAP1, NNT, C1QBP, SLC25A39, MDH2, MRPL44, FKBP8, MRPS16, NDUFB6, SAMM50, UNG, FAM136A, TIMM13, ACAT1, HADHA, MRPL10, TOMM5, MRPL17, MRPL16, IDH2, DHODH, PPP3CA, GTF3C2, AP2M1, NDUF…	472	1087	12782	1.96813	2.59708e-06	5.19416e-07	8.59852e-06
GOTERM_CC_FAT	GO:0031967~organelle envelope	54	0.587851	8.03948e-09	UQCRC2, ABCF2, UQCRC1, TIMM17A, PINK1, STOML2, OGDH, GOT2, NDUFS8, SLC25A1, COX15, SLC25A4, POLG, SNUPN, SLC25A6, NUPL2, SIGMAR1, TIMM8A, NNT, SLC25A39, MDH2, FKBP8, NDUFB6, SAMM50, NUP160, PML, NUP93, TIMM13, ACAT1, HADHA, POM121, TOMM5, MRPL17, DHODH, NDUFA4, COX7A2, PHB, SMAD3, CENPF, MUL1, BCS1L, VDAC2, SIRT1, CPT1A, VDAC1, SDHB, SYNE1, P2RX7, SLC25A14, NUP62, NDUFV1, PHB2, BNIP3L, PCNA	472	620	12782	2.35862	3.41677e-06	5.69463e-07	1.13124e-05
GOTERM_CC_FAT	GO:0031975~envelope	54	0.587851	9.00723e-09	UQCRC2, ABCF2, UQCRC1, TIMM17A, PINK1, STOML2, OGDH, GOT2, NDUFS8, SLC25A1, COX15, SLC25A4, POLG, SNUPN, SLC25A6, NUPL2, SIGMAR1, TIMM8A, NNT, SLC25A39, MDH2, FKBP8, NDUFB6, SAMM50, NUP160, PML, NUP93, TIMM13, ACAT1, HADHA, POM121, TOMM5, MRPL17, DHODH, NDUFA4, COX7A2, PHB, SMAD3, CENPF, MUL1, BCS1L, VDAC2, SIRT1, CPT1A, VDAC1, SDHB, SYNE1, P2RX7, SLC25A14, NUP62, NDUFV1, PHB2, BNIP3L, PCNA	472	622	12782	2.35104	3.82807e-06	5.46867e-07	1.26741e-05
GOTERM_CC_FAT	GO:0031981~nuclear lumen	94	1.0233	4.509e-08	MMS19, CCNT2, BACH1, E2F2, TAF1C, ZMAT5, MED24, NAA16, CAD, NFKB2, INTS3, DMAP1, ZEB1, MCM10, RPS2, CDT1, MUTYH, CCDC104, CDKN2A, DKC1, INTS6, DHX33, RPP30, CIRH1A, IMP4, NOL6, ANAPC2, CDC6, ATPAF2, BRF1, POLH, EMG1, NIP7, BYSL, DDB1, POLE, ADNP, CDK9, RRP8, MCM2, MCM3, MCM5, RFC5, PCF11, CHMP1A, CCND1, NOP2, CA9, MED16, FANCD2, RARS, ZNF384, FLII, SLU7, NHP2, POLR2E, PML, WBP11, POLR2C, PRPF19, …	472	1450	12782	1.75556	1.91631e-05	2.3954e-06	6.34464e-05
GOTERM_CC_FAT	GO:0019866~organelle inner membrane	35	0.381015	5.35752e-08	UQCRC2, UQCRC1, NDUFB6, TIMM17A, STOML2, TIMM13, ACAT1, HADHA, GOT2, MRPL17, NDUFS8, DHODH, SLC25A1, COX15, NDUFA4, COX7A2, SLC25A4, POLG, SLC25A6, PHB, SMAD3, BCS1L, SIGMAR1, CPT1A, TIMM8A, VDAC1, SDHB, SLC25A14, P2RX7, NNT, NDUFV1, PHB2, PCNA, SLC25A39, MDH2	472	329	12782	2.88091	2.27692e-05	2.52994e-06	7.5386e-05
GOTERM_CC_FAT	GO:0005740~mitochondrial envelope	40	0.435445	9.52031e-08	UQCRC2, FKBP8, NDUFB6, UQCRC1, ABCF2, SAMM50, TIMM17A, STOML2, PINK1, TIMM13, OGDH, ACAT1, HADHA, GOT2, TOMM5, MRPL17, NDUFS8, DHODH, SLC25A1, COX15, NDUFA4, COX7A2, SLC25A4, POLG, SLC25A6, PHB, MUL1, BCS1L, VDAC2, CPT1A, TIMM8A, VDAC1, SDHB, SLC25A14, NNT, NDUFV1, PHB2, BNIP3L, SLC25A39, MDH2	472	419	12782	2.58525	4.04605e-05	4.04612e-06	0.000133961
GOTERM_CC_FAT	GO:0044429~mitochondrial part	50	0.544307	9.97161e-08	UQCRC2, FKBP8, MRPS16, NDUFB6, UQCRC1, ABCF2, SAMM50, TIMM17A, PINK1, STOML2, TIMM13, OGDH, ACAT1, HADHA, GOT2, MRPL10, TOMM5, MRPL17, MRPL16, NDUFS8, DHODH, SLC25A1, DHX30, COX15, NDUFA4, PDPR, DLST, COX7A2, SLC25A4, POLG, SLC25A6, PHB, MUL1, BCS1L, VDAC2, CPT1A, VDAC1, TIMM8A, SDHB, POLRMT, SLC25A14, NNT, C1QBP, PHB2, NDUFV1, BNIP3L, TMLHE, SLC25A39, MDH2, DAP3	472	595	12782	2.27567	4.23785e-05	3.85266e-06	0.000140311
GOTERM_CC_FAT	GO:0005829~cytosol	87	0.947093	1.15258e-07	BACH1, RPL17, LDHA, APLF, AP1B1, PGAM1, UBQLN4, CAD, NFKB2, RPS2, RPS3, AIP, ACTG1, GSR, RPLP0, MAPT, RPLP1, PSMD2, PSMD3, CEP290, STAM, FAS, AGPAT2, IMPDH2, PIK3CG, ANAPC2, CDC6, ROCK1, PFKL, CSNK1G2, SNUPN, SARS, NADSYN1, NUPL2, EIF4G1, PFDN2, CCND1, RARS, PSMA3, RRM1, TXNRD1, RPS11, NFE2L2, UROD, FLAD1, PRPS1, MVD, SKIV2L, AKAP9, RPL38, MST4, TK1, PSMF1, DOCK2, RPS28, PSMB1, TAP2, PLCH1, PPP3C…	472	1330	12782	1.77143	4.89833e-05	4.08203e-06	0.00016218
GOTERM_CC_FAT	GO:0031966~mitochondrial membrane	37	0.402787	4.78554e-07	UQCRC2, NDUFB6, UQCRC1, SAMM50, TIMM17A, STOML2, PINK1, TIMM13, OGDH, ACAT1, HADHA, GOT2, TOMM5, MRPL17, NDUFS8, DHODH, SLC25A1, COX15, NDUFA4, COX7A2, SLC25A4, POLG, SLC25A6, PHB, MUL1, BCS1L, VDAC2, CPT1A, TIMM8A, VDAC1, SDHB, SLC25A14, NNT, NDUFV1, PHB2, SLC25A39, MDH2	472	394	12782	2.54309	0.000203365	1.56449e-05	0.000673374
GOTERM_CC_FAT	GO:0005743~mitochondrial inner membrane	31	0.33747	1.02971e-06	UQCRC2, UQCRC1, NDUFB6, TIMM17A, STOML2, TIMM13, ACAT1, HADHA, GOT2, MRPL17, NDUFS8, DHODH, SLC25A1, COX15, NDUFA4, COX7A2, SLC25A4, POLG, SLC25A6, PHB, BCS1L, CPT1A, TIMM8A, VDAC1, SDHB, SLC25A14, NNT, NDUFV1, PHB2, SLC25A39, MDH2	472	306	12782	2.74345	0.000437531	3.12586e-05	0.0014489
GOTERM_CC_FAT	GO:0031090~organelle membrane	72	0.783801	1.67616e-06	UQCRC2, CLTB, UQCRC1, RAB9A, AP1B1, TIMM17A, ALG3, CHMP7, UBQLN4, PINK1, STOML2, SYNGR1, OGDH, VPS33B, WHAMM, TMF1, GOT2, NDUFS8, VPS4A, SLC25A1, COX15, SLC25A4, POLG, SLC25A6, CHST2, PIGS, SIGMAR1, TIMM8A, MAN2A1, PNPLA8, NNT, GNAS, SLC25A39, MDH2, FKBP8, NDUFB6, SAMM50, CAMK2G, PML, TIMM13, ACAT1, HADHA, STT3A, TOMM5, MRPL17, PEX16, DHODH, ABCD3, B3GNT2, AP2M1, NDUFA4, ST6GAL1, COX7A2, VAC14, P…	472	1096	12782	1.77901	0.000712117	4.74902e-05	0.00235852
GOTERM_CC_FAT	GO:0005840~ribosome	23	0.250381	1.45885e-05	MRPL2, RPL17, MRPS16, RPL27, RPL23A, RPL38, RPS2, MRPS2, RPS3, RPL29, MRPL24, MRPL10, RPS28, RPLP0, MRPL17, MRPL16, RPLP1, MRPL38, RPS11, RPL7A, RPS21, DAP3, MRPL44	472	215	12782	2.89698	0.00618099	0.000387436	0.0205257
GOTERM_CC_FAT	GO:0043228~non-membrane-bounded organelle	134	1.45874	1.72194e-05	RPL17, PDLIM7, STOML2, ACTG1, CDKN2A, RPLP0, RPLP1, INTS6, AIF1L, CEP290, DHX33, RPP30, MRPL38, DHX30, IMP4, ASPM, MTUS2, POLH, ROCK1, POLG, EMG1, BYSL, MYLK2, RRP8, BICD2, RFC5, NOP2, RARS, PSMA3, ZNF384, FLII, RPS11, MRPL44, SUV420H1, MRPS16, ANLN, RCC1, HADHA, LLGL1, PSMB4, DOCK2, RPS28, ACD, TUBE1, NPM3, RPL7A, RPS21, TBL3, CSTF2, TSR1, MKI67, PCNT, MYO1G, NDC80, RPL23A, VDAC2, DNMBP, VDAC1, …	472	2596	12782	1.39784	0.00729158	0.000430395	0.0242268
GOTERM_CC_FAT	GO:0043232~intracellular non-membrane-bounded organelle	134	1.45874	1.72194e-05	RPL17, PDLIM7, STOML2, ACTG1, CDKN2A, RPLP0, RPLP1, INTS6, AIF1L, CEP290, DHX33, RPP30, MRPL38, DHX30, IMP4, ASPM, MTUS2, POLH, ROCK1, POLG, EMG1, BYSL, MYLK2, RRP8, BICD2, RFC5, NOP2, RARS, PSMA3, ZNF384, FLII, RPS11, MRPL44, SUV420H1, MRPS16, ANLN, RCC1, HADHA, LLGL1, PSMB4, DOCK2, RPS28, ACD, TUBE1, NPM3, RPL7A, RPS21, TBL3, CSTF2, TSR1, MKI67, PCNT, MYO1G, NDC80, RPL23A, VDAC2, DNMBP, VDAC1, …	472	2596	12782	1.39784	0.00729158	0.000430395	0.0242268
GOTERM_CC_FAT	GO:0033279~ribosomal subunit	17	0.185064	1.8687e-05	RPL17, MRPS16, RPL23A, RPL38, RPS2, MRPS2, RPS3, RPL29, MRPL10, RPS28, RPLP0, MRPL16, RPLP1, RPS11, RPL7A, RPS21, DAP3	472	128	12782	3.59663	0.00791058	0.000441127	0.0262913
GOTERM_MF_FAT	GO:0000166~nucleotide binding	126	1.37165	9.6597e-06	RAB9A, ATP6AP1, ACTG1, DHX38, MAT1A, CLP1, DHX33, VPS4A, TLK1, SPR, DHX30, PIK3CG, YARS, ROCK1, CSNK1G2, EFTUD2, AARS, POLE, MYLK2, TBRG4, STK3, RFC5, SLTM, PNPLA8, NNT, MAPK6, RARS, MVK, FLAD1, PRPS1, STK16, GPN2, FGFR4, MVD, STK10, PTK7, MST4, HADHA, TK1, GMPPB, GMPPA, IDH2, RHOBTB2, TUBE1, GNAT1, CSTF2, MKI67, MAP2K2, AK1, MYO1G, SACS, RPL23A, VDAC2, EPHA2, CCT7, PPIE, P2RX7, PLK3, NDUFV1, ULK…	506	2245	12983	1.44005	0.00779386	0.00779386	0.0148508
GOTERM_MF_FAT	GO:0003735~structural constituent of ribosome	20	0.217723	2.89693e-05	MRPL2, RPL17, MRPS16, RPL27, RPL23A, RPL38, RPS2, MRPS2, RPS3, RPL29, MRPL24, MRPL10, RPS28, RPLP0, MRPL17, MRPL16, RPLP1, RPS11, RPL7A, RPS21	506	168	12983	3.05454	0.0231923	0.0116642	0.0445312

## Sheet: KEGG_pathway
Category	Term	Count	%	PValue	Genes	List Total	Pop Hits	Pop Total	Fold Enrichment	Bonferroni	Benjamini	FDR
KEGG_PATHWAY	hsa00900:Terpenoid backbone biosynthesis	6	0.0653168	0.000439539	MVD, FDPS, MVK, PMVK, ACAT2, ACAT1	239	15	5085	8.51046	0.068744	0.068744	0.530569
KEGG_PATHWAY	hsa03010:Ribosome	13	0.14152	0.000651234	RPL17, RPL27, RPL23A, RPL38, RPS2, RPL29, RPS3, RPS28, RPLP0, RPLP1, RPL7A, RPS11, RPS21	239	87	5085	3.17919	0.100156	0.0513992	0.785184
KEGG_PATHWAY	hsa03040:Spliceosome	15	0.163292	0.00209032	SNRPA1, EFTUD2, WBP11, SF3A2, SF3A1, SF3B4, SF3B3, PRPF19, PPIE, DHX38, PRPF8, SLU7, SNRNP40, THOC2, PRPF38B	239	126	5085	2.53288	0.287508	0.106845	2.50025
KEGG_PATHWAY	hsa05016:Huntington's disease	18	0.19595	0.00419559	UQCRC2, NDUFA4, CLTB, COX7A2, NDUFB6, UQCRC1, POLR2E, SLC25A4, CREB3, SLC25A6, CREB1, VDAC2, POLR2C, VDAC1, SDHB, NDUFV1, NDUFS8, AP2M1	239	180	5085	2.12762	0.493947	0.15657	4.9603
KEGG_PATHWAY	hsa00051:Fructose and mannose metabolism	7	0.0762029	0.00439936	GMPPB, MPI, GMDS, PFKL, GMPPA, PHPT1, PMM1	239	34	5085	4.38038	0.51045	0.133119	5.19536
KEGG_PATHWAY	hsa03050:Proteasome	8	0.087089	0.00570038	PSMF1, PSMB4, PSMB1, PSMD11, PSMB3, PSMA3, PSMD2, PSMD3	239	47	5085	3.62147	0.603906	0.143028	6.68364
KEGG_PATHWAY	hsa00240:Pyrimidine metabolism	11	0.119747	0.0127458	ITPA, POLR2E, RRM1, POLE, DHODH, ENTPD6, TXNRD1, CAD, UCK2, POLR2C, TK1	239	95	5085	2.46355	0.874831	0.256859	14.3775
KEGG_PATHWAY	hsa00310:Lysine degradation	7	0.0762029	0.0156525	DLST, TMLHE, OGDH, ACAT2, ACAT1, HADHA, SUV420H1	239	44	5085	3.38484	0.922367	0.273467	17.3786
KEGG_PATHWAY	hsa05012:Parkinson's disease	13	0.14152	0.0160145	UQCRC2, NDUFA4, SDHB, UQCRC1, NDUFB6, COX7A2, SLC25A4, SLC25A6, NDUFV1, NDUFS8, PINK1, VDAC2, VDAC1	239	128	5085	2.16086	0.926858	0.252181	17.7455
KEGG_PATHWAY	hsa05010:Alzheimer's disease	15	0.163292	0.0196932	UQCRC2, NDUFA4, COX7A2, NDUFB6, UQCRC1, APH1A, CAPN1, SDHB, MAPT, NDUFV1, NDUFS8, FAS, PPP3CA, APBB1, GAPDH	239	163	5085	1.95793	0.96013	0.275456	21.3903
KEGG_PATHWAY	hsa03030:DNA replication	6	0.0653168	0.0247826	RFC5, POLE, PCNA, MCM2, MCM3, MCM5	239	36	5085	3.54603	0.982843	0.308975	26.1888
KEGG_PATHWAY	hsa00020:Citrate cycle (TCA cycle)	5	0.0544307	0.0546202	DLST, SDHB, IDH2, OGDH, MDH2	239	31	5085	3.43164	0.999888	0.531526	49.3214
KEGG_PATHWAY	hsa00640:Propanoate metabolism	5	0.0544307	0.0602241	LDHA, MCEE, ACAT2, ACAT1, HADHA	239	32	5085	3.3244	0.999957	0.538851	52.8392
KEGG_PATHWAY	hsa00510:N-Glycan biosynthesis	6	0.0653168	0.0620277	MAN2A1, ST6GAL1, B4GALT2, STT3A, ALG3, DPM2	239	46	5085	2.77515	0.999969	0.523351	53.9229
KEGG_PATHWAY	hsa00790:Folate biosynthesis	3	0.0326584	0.0908338	ALPL, SPR, FPGS	239	11	5085	5.80259	1	0.642441	68.409

## Sheet: KEGG_Pathway (P<0.05)
Category	Term	Count	%	PValue	Genes	List Total	Pop Hits	Pop Total	Fold Enrichment	Bonferroni	Benjamini	FDR
KEGG_PATHWAY	hsa00900:Terpenoid backbone biosynthesis	6	0.0653168	0.000439539	MVD, FDPS, MVK, PMVK, ACAT2, ACAT1	239	15	5085	8.51046	0.068744	0.068744	0.530569
KEGG_PATHWAY	hsa03010:Ribosome	13	0.14152	0.000651234	RPL17, RPL27, RPL23A, RPL38, RPS2, RPL29, RPS3, RPS28, RPLP0, RPLP1, RPL7A, RPS11, RPS21	239	87	5085	3.17919	0.100156	0.0513992	0.785184
KEGG_PATHWAY	hsa03040:Spliceosome	15	0.163292	0.00209032	SNRPA1, EFTUD2, WBP11, SF3A2, SF3A1, SF3B4, SF3B3, PRPF19, PPIE, DHX38, PRPF8, SLU7, SNRNP40, THOC2, PRPF38B	239	126	5085	2.53288	0.287508	0.106845	2.50025
KEGG_PATHWAY	hsa05016:Huntington's disease	18	0.19595	0.00419559	UQCRC2, NDUFA4, CLTB, COX7A2, NDUFB6, UQCRC1, POLR2E, SLC25A4, CREB3, SLC25A6, CREB1, VDAC2, POLR2C, VDAC1, SDHB, NDUFV1, NDUFS8, AP2M1	239	180	5085	2.12762	0.493947	0.15657	4.9603
KEGG_PATHWAY	hsa00051:Fructose and mannose metabolism	7	0.0762029	0.00439936	GMPPB, MPI, GMDS, PFKL, GMPPA, PHPT1, PMM1	239	34	5085	4.38038	0.51045	0.133119	5.19536
KEGG_PATHWAY	hsa03050:Proteasome	8	0.087089	0.00570038	PSMF1, PSMB4, PSMB1, PSMD11, PSMB3, PSMA3, PSMD2, PSMD3	239	47	5085	3.62147	0.603906	0.143028	6.68364
KEGG_PATHWAY	hsa00240:Pyrimidine metabolism	11	0.119747	0.0127458	ITPA, POLR2E, RRM1, POLE, DHODH, ENTPD6, TXNRD1, CAD, UCK2, POLR2C, TK1	239	95	5085	2.46355	0.874831	0.256859	14.3775
KEGG_PATHWAY	hsa00310:Lysine degradation	7	0.0762029	0.0156525	DLST, TMLHE, OGDH, ACAT2, ACAT1, HADHA, SUV420H1	239	44	5085	3.38484	0.922367	0.273467	17.3786
KEGG_PATHWAY	hsa05012:Parkinson's disease	13	0.14152	0.0160145	UQCRC2, NDUFA4, SDHB, UQCRC1, NDUFB6, COX7A2, SLC25A4, SLC25A6, NDUFV1, NDUFS8, PINK1, VDAC2, VDAC1	239	128	5085	2.16086	0.926858	0.252181	17.7455
KEGG_PATHWAY	hsa05010:Alzheimer's disease	15	0.163292	0.0196932	UQCRC2, NDUFA4, COX7A2, NDUFB6, UQCRC1, APH1A, CAPN1, SDHB, MAPT, NDUFV1, NDUFS8, FAS, PPP3CA, APBB1, GAPDH	239	163	5085	1.95793	0.96013	0.275456	21.3903
KEGG_PATHWAY	hsa03030:DNA replication	6	0.0653168	0.0247826	RFC5, POLE, PCNA, MCM2, MCM3, MCM5	239	36	5085	3.54603	0.982843	0.308975	26.1888
